# Supplementary material for: Ageing restructures the transcriptome of the hypothalamic supraoptic nucleus and alters the response to dehydration
Source: NPJ Aging. 2023 Jun 1;9(1):12. doi: 10.1038/s41514-023-00108-2 (PMC10234251; doi:10.1038/s41514-023-00108-2)
Supplement: Supplementary file 3 — Supplementary Data set 1 [file 41514_2023_108_MOESM3_ESM.xlsx]

## Sheet: Ageing
ensembl_gene_id	entrezgene_ID	external_gene_name	description	baseMean	log2FoldChange	lfcSE	stat	pvalue	padj	mean.control	mean.dehydrated	Sample_A1_S52	Sample_A2_S53	Sample_A4_S54	Sample_A5_S55	Sample_A6_S56	Sample_C1_S62	Sample_C2_S63	Sample_C4_S64	Sample_C5_S65	Sample_C6_S66
ENSRNOG00000046319	NA	NA	NA	0	NA	NA	NA	NA	NA	0	0	0	0	0	0	0	0	0	0	0	0
ENSRNOG00000047964	100909608	LOC100909608	vomeronasal type-2 receptor 26-like	0	NA	NA	NA	NA	NA	0	0	0	0	0	0	0	0	0	0	0	0
ENSRNOG00000050370	308257	Vom2r6	vomeronasal 2 receptor, 6	0	NA	NA	NA	NA	NA	0	0	0	0	0	0	0	0	0	0	0	0
ENSRNOG00000032365	679691	Vom2r5	vomeronasal 2 receptor, 5	0	NA	NA	NA	NA	NA	0	0	0	0	0	0	0	0	0	0	0	0
ENSRNOG00000040300	292450	Raet1e	retinoic acid early transcript 1E	0.606293	-0.985795	1.64814	-0.598124	0.549757	NA	0.408963	0.803622	0	1.00094	1.04388	0	0	1.00284	0.991042	0.968469	1.05576	0
ENSRNOG00000058808	NA	NA	NA	0.102545	0.557668	3.16075	0.176436	0.859952	NA	0.205091	0	1.02545	0	0	0	0	0	0	0	0	0
ENSRNOG00000061316	102547056	Ulbp1	UL16 binding protein 1	11.9428	-0.65305	0.454158	-1.43794	0.150452	0.497311	9.28614	14.5994	14.3563	8.00751	2.08776	16.4475	5.53163	15.0427	15.8567	19.3694	12.6691	10.0594
ENSRNOG00000050129	NA	NA	NA	0.594569	2.68599	2.36134	1.13748	0.255337	NA	1.18914	0	4.10181	0	0	0	1.84388	0	0	0	0	0
ENSRNOG00000040316	NA	NA	NA	0.307636	1.7288	3.13559	0.551349	0.581394	NA	0.615272	0	3.07636	0	0	0	0	0	0	0	0	0
ENSRNOG00000023659	NA	NA	NA	0.693257	2.10537	2.07892	1.01272	0.311192	NA	1.18533	0.201187	0	5.00469	0	0	0.921938	0	0	0	0	1.00594
ENSRNOG00000029897	NA	NA	NA	12.0759	-0.0950615	0.373559	-0.254475	0.799129	0.944469	11.6653	12.4865	8.20362	15.0141	12.5265	9.67497	12.9071	12.0341	8.91938	10.6532	13.7248	17.1009
ENSRNOG00000042852	NA	NA	NA	1.10057	3.57147	1.56588	2.28081	0.0225595	NA	2.20113	0	1.02545	5.00469	3.13163	0	1.84388	0	0	0	0	0
ENSRNOG00000061806	NA	NA	NA	0	NA	NA	NA	NA	NA	0	0	0	0	0	0	0	0	0	0	0	0
ENSRNOG00000055877	NA	NA	NA	0.102545	0.557668	3.16075	0.176436	0.859952	NA	0.205091	0	1.02545	0	0	0	0	0	0	0	0	0
ENSRNOG00000014303	292462	Lrp11	LDL receptor related protein 11	6265.1	0.102207	0.0369443	2.76651	0.00566605	0.0658034	6486.8	6043.39	6113.75	6384.99	6784.16	6590.59	6560.51	5859.62	5891.74	6206.92	6253.24	6005.44
ENSRNOG00000051899	NA	NA	NA	0	NA	NA	NA	NA	NA	0	0	0	0	0	0	0	0	0	0	0	0
ENSRNOG00000014330	25604	Pcmt1	protein-L-isoaspartate (D-aspartate) O-methyltransferase 1	2523.11	0.0162293	0.0316346	0.513026	0.607933	0.870987	2537.25	2508.96	2499.03	2544.39	2566.9	2539.68	2536.25	2477.02	2531.12	2477.34	2525.37	2533.95
ENSRNOG00000049505	683983	Nup43	nucleoporin 43	274.112	0.134371	0.0922735	1.45623	0.14533	0.488476	286.888	261.336	246.109	316.297	310.032	266.062	295.942	271.771	244.787	263.424	247.047	279.65
ENSRNOG00000014916	308265	Lats1	large tumor suppressor kinase 1	1589.12	-0.0680759	0.04426	-1.53809	0.124026	0.448293	1551.37	1626.87	1488.96	1544.45	1504.23	1620.56	1598.64	1612.57	1537.11	1674.48	1634.31	1675.89
ENSRNOG00000014996	292464	Katna1	katanin catalytic subunit A1	194.667	0.030989	0.110364	0.280789	0.778872	0.938746	196.735	192.599	197.912	167.157	229.653	193.499	195.451	195.555	187.307	179.167	225.932	175.033
ENSRNOG00000015239	361448	Ginm1	glycoprotein integral membrane 1	791.296	0.0790218	0.0758422	1.04192	0.297447	0.677802	812.886	769.706	849.075	815.765	779.777	802.055	817.759	678.925	664.989	840.631	856.218	807.767
ENSRNOG00000055508	NA	NA	NA	1.0535	1.35347	1.58197	0.855561	0.392241	NA	1.51155	0.59545	0	0	0	3.86999	3.68775	1.00284	0	0.968469	0	1.00594
ENSRNOG00000053710	NA	NA	NA	0	NA	NA	NA	NA	NA	0	0	0	0	0	0	0	0	0	0	0	0
ENSRNOG00000015552	361449	Ppil4	peptidylprolyl isomerase like 4	1020.55	0.0305381	0.0505683	0.603898	0.545911	0.842559	1031.07	1010.02	1024.43	1019.96	1002.12	1065.21	1043.63	1027.92	960.319	999.46	1092.71	969.723
ENSRNOG00000016041	308266	Zc3h12d	zinc finger CCCH type containing 12D	15.8702	-0.355196	0.366949	-0.967972	0.333058	0.70921	13.8919	17.8486	12.3054	12.0113	10.4388	12.5775	22.1265	15.0427	30.7223	13.5586	15.8363	14.0831
ENSRNOG00000016054	308267	Tab2	TGF-beta activated kinase 1/MAP3K7 binding protein 2	2882.63	-0.07195	0.0368766	-1.9511	0.0510448	0.274929	2810.56	2954.7	2870.24	2791.62	2758.97	2717.7	2914.25	2983.46	2814.56	2945.11	2979.34	3051
ENSRNOG00000016381	361450	Ust	uronyl-2-sulfotransferase	181.544	-0.187759	0.113808	-1.64978	0.0989873	0.39732	169.713	193.375	182.531	129.121	168.064	197.369	171.48	186.529	187.307	203.379	199.538	190.122
ENSRNOG00000054005	NA	NA	NA	0	NA	NA	NA	NA	NA	0	0	0	0	0	0	0	0	0	0	0	0
ENSRNOG00000059137	NA	NA	NA	0	NA	NA	NA	NA	NA	0	0	0	0	0	0	0	0	0	0	0	0
ENSRNOG00000013160	365037	Sash1	SAM and SH3 domain containing 1	4159.77	0.0729415	0.0730453	0.998579	0.317999	0.697185	4264.8	4054.75	3910.05	4947.64	3902.02	3885.47	4678.84	4145.76	4450.77	3871.94	3777.49	4027.77
ENSRNOG00000052788	NA	NA	NA	0.100284	-0.596473	3.16075	-0.188713	0.850318	NA	0	0.200569	0	0	0	0	0	1.00284	0	0	0	0
ENSRNOG00000023549	365038	Samd5	sterile alpha motif domain containing 5	305.963	0.110991	0.103065	1.0769	0.281523	0.661883	317.634	294.293	244.058	315.296	330.909	332.819	365.088	288.819	328.035	291.509	272.385	290.716
ENSRNOG00000031859	292474	RGD1560633	similar to ribosomal protein L27a	0.505073	-0.56689	2.00903	-0.28217	0.777813	NA	0.410181	0.599964	2.05091	0	0	0	0	1.00284	0.991042	0	0	1.00594
ENSRNOG00000013351	81022	Stxbp5	syntaxin binding protein 5	4810.12	-0.0287064	0.0305007	-0.94117	0.346618	0.722314	4762.34	4857.91	4693.5	4666.38	4787.22	4892.63	4771.95	4990.15	4808.53	4904.33	4688.61	4897.9
ENSRNOG00000061755	NA	NA	NA	1.19666	0.00847507	1.27216	0.00666196	0.994685	NA	1.2093	1.18402	1.02545	0	3.13163	0.967497	0.921938	1.00284	0	2.90541	0	2.01187
ENSRNOG00000053182	NA	NA	NA	0	NA	NA	NA	NA	NA	0	0	0	0	0	0	0	0	0	0	0	0
ENSRNOG00000042741	292477	Adgb	androglobin	36.727	-0.12064	0.253465	-0.475962	0.634101	0.882125	35.1485	38.3054	46.1454	34.0319	25.0531	29.0249	41.4872	27.0768	29.7313	41.6442	53.8435	39.2315
ENSRNOG00000014258	365042	Rab32	RAB32, member RAS oncogene family	133.173	0.139007	0.116092	1.19738	0.231157	0.610766	139.567	126.778	134.334	148.139	128.397	142.222	144.744	111.316	124.871	145.27	126.691	125.742
ENSRNOG00000057302	NA	NA	NA	0	NA	NA	NA	NA	NA	0	0	0	0	0	0	0	0	0	0	0	0
ENSRNOG00000014290	24414	Grm1	glutamate metabotropic receptor 1	2461.52	0.160017	0.0827201	1.93444	0.0530593	0.28098	2597.9	2325.14	2109.36	2765.59	2751.66	2505.82	2857.09	2117	2637.16	2463.79	2105.18	2302.59
ENSRNOG00000041566	NA	NA	NA	0	NA	NA	NA	NA	NA	0	0	0	0	0	0	0	0	0	0	0	0
ENSRNOG00000014431	NA	NA	NA	7.94464	0.246473	0.536222	0.459648	0.645769	0.886767	8.63483	7.25446	17.4327	7.00657	7.30715	7.73998	3.68775	10.0284	8.91938	5.81082	9.5018	2.01187
ENSRNOG00000014450	308282	Shprh	SNF2 histone linker PHD RING helicase	1217.74	-0.0828015	0.0543557	-1.52333	0.127677	0.454997	1182.67	1252.81	1225.42	1167.09	1161.84	1169.7	1189.3	1198.4	1163.48	1209.62	1314.42	1378.13
ENSRNOG00000014852	308283	Fbxo30	F-box protein 30	609.126	-0.00500299	0.0743184	-0.0673183	0.946328	0.985762	607.913	610.339	518.879	681.639	579.352	653.061	606.635	615.746	581.741	595.609	621.84	636.758
ENSRNOG00000052274	NA	NA	NA	0	NA	NA	NA	NA	NA	0	0	0	0	0	0	0	0	0	0	0	0
ENSRNOG00000040242	114005	Epm2a	EPM2A glucan phosphatase, laforin	140.059	0.0145547	0.116464	0.124972	0.900545	0.975387	140.764	139.355	139.462	127.119	150.318	141.255	145.666	136.387	116.943	147.207	138.304	157.932
ENSRNOG00000054906	NA	NA	NA	0	NA	NA	NA	NA	NA	0	0	0	0	0	0	0	0	0	0	0	0
ENSRNOG00000058048	NA	NA	NA	0	NA	NA	NA	NA	NA	0	0	0	0	0	0	0	0	0	0	0	0
ENSRNOG00000051844	NA	NA	NA	0.301231	1.70089	2.49034	0.682995	0.49461	NA	0.602463	0	0	1.00094	1.04388	0.967497	0	0	0	0	0	0
ENSRNOG00000053880	NA	NA	NA	0	NA	NA	NA	NA	NA	0	0	0	0	0	0	0	0	0	0	0	0
ENSRNOG00000011058	25600	Utrn	utrophin	3647.12	0.0437031	0.0439604	0.994148	0.320151	0.698449	3701.96	3592.28	3699.83	3578.36	3467.76	3899.98	3863.84	3384.6	3623.25	3550.41	3655.02	3748.12
ENSRNOG00000014902	292483	Stx11	syntaxin 11	22.7621	0.155457	0.267808	0.58048	0.561591	0.851078	23.9715	21.5528	21.5345	24.0225	26.0969	25.1549	23.0485	24.0683	17.8388	21.3063	27.4496	17.1009
ENSRNOG00000014908	680891	Sf3b5	splicing factor 3b, subunit 5	925.136	-0.0130033	0.0579371	-0.224438	0.822416	0.952284	921.187	929.086	927.009	983.923	921.744	908.48	864.778	885.511	885	1026.58	925.897	922.444
ENSRNOG00000036310	NA	NA	NA	0.104388	0.557668	3.16075	0.176436	0.859952	NA	0.208776	0	0	0	1.04388	0	0	0	0	0	0	0
ENSRNOG00000025587	25157	Plagl1	PLAG1 like zinc finger 1	808.28	0.0164566	0.0745439	0.220764	0.825276	0.954023	812.764	803.796	858.304	711.667	731.758	925.895	836.198	855.426	764.093	804.798	772.813	821.85
ENSRNOG00000042705	100361672	Zc2hc1b	zinc finger, C2HC-type containing 1B	0.393878	1.09597	2.34329	0.467705	0.639996	NA	0.587187	0.200569	0	1.00094	0	1.93499	0	1.00284	0	0	0	0
ENSRNOG00000043188	NA	NA	NA	0.403975	-0.0194107	2.10996	-0.00919958	0.99266	NA	0.39859	0.409359	1.02545	0	0	0.967497	0	0	0.991042	0	1.05576	0
ENSRNOG00000015217	361452	Ltv1	LTV1 ribosome biogenesis factor	625.64	0.079238	0.0733349	1.0805	0.279922	0.661266	642.989	608.291	594.763	679.637	720.276	598.881	621.386	670.903	575.795	605.293	563.773	625.692
ENSRNOG00000015473	308291	Phactr2	phosphatase and actin regulator 2	505.201	-0.0897108	0.0781188	-1.14839	0.250808	0.633123	489.381	521.021	511.701	503.472	407.112	535.993	488.627	536.522	502.458	505.541	497.261	563.324
ENSRNOG00000015551	292485	Fuca2	alpha-L-fucosidase 2	1413.18	0.144431	0.0532741	2.71109	0.00670633	0.0741962	1483.84	1342.52	1518.7	1482.39	1441.6	1577.02	1399.5	1213.44	1345.83	1378.13	1424.21	1350.97
ENSRNOG00000015660	83519	Pex3	peroxisomal biogenesis factor 3	1086.76	0.0912941	0.0485642	1.87986	0.0601268	0.302235	1121.47	1052.05	1097.23	1136.07	1190.02	1115.52	1068.53	1032.93	1050.5	1106.96	1015.64	1054.22
ENSRNOG00000046983	361453	Adat2	adenosine deaminase, tRNA-specific 2	80.508	0.155179	0.146678	1.05796	0.290075	0.669915	84.8321	76.1838	97.418	81.076	81.4225	81.2698	82.9744	74.2105	84.2385	63.919	77.0701	81.4808
ENSRNOG00000016624	NA	NA	NA	1.29697	0.202811	1.36679	0.148384	0.882039	NA	1.38805	1.20589	1.02545	1.00094	1.04388	3.86999	0	2.00569	0	0	0	4.02374
ENSRNOG00000010753	292486	Aig1	androgen-induced 1	1305.74	0.0354808	0.0492186	0.720882	0.470982	0.801715	1322.11	1289.36	1363.85	1380.29	1314.24	1278.06	1274.12	1275.62	1324.03	1306.46	1187.72	1352.98
ENSRNOG00000011015	29721	Hivep2	human immunodeficiency virus type I enhancer binding protein 2	2688.46	0.0590373	0.0465573	1.26806	0.204777	0.577189	2743.27	2633.66	2836.4	2626.46	2676.5	2744.79	2832.19	2786.9	2391.38	2659.42	2710.12	2620.46
ENSRNOG00000011399	NA	NA	NA	0.100284	-0.596473	3.16075	-0.188713	0.850318	NA	0	0.200569	0	0	0	0	0	1.00284	0	0	0	0
ENSRNOG00000011411	308376	Adgrg6	adhesion G protein-coupled receptor G6	1213.7	-0.0340104	0.0645211	-0.527122	0.598109	0.867695	1199.45	1227.95	1352.57	1179.11	1072.06	1236.46	1157.03	1223.47	1152.58	1265.79	1176.11	1321.8
ENSRNOG00000011540	292640	Vta1	vesicle trafficking 1	1682.15	-0.0504634	0.0393676	-1.28185	0.199895	0.570153	1652.95	1711.36	1623.29	1671.57	1730.75	1612.82	1626.3	1658.7	1746.22	1723.88	1721.94	1706.07
ENSRNOG00000012092	681263	Gje1	gap junction protein, epsilon 1	0	NA	NA	NA	NA	NA	0	0	0	0	0	0	0	0	0	0	0	0
ENSRNOG00000012103	NA	NA	NA	23.1005	0.108533	0.318692	0.340556	0.733438	0.920918	24.0398	22.1611	28.7127	15.0141	37.5796	23.2199	15.6729	21.0597	25.7671	27.1171	13.7248	23.1365
ENSRNOG00000059930	NA	NA	NA	0	NA	NA	NA	NA	NA	0	0	0	0	0	0	0	0	0	0	0	0
ENSRNOG00000059032	NA	NA	NA	0	NA	NA	NA	NA	NA	0	0	0	0	0	0	0	0	0	0	0	0
ENSRNOG00000056005	NA	NA	NA	0	NA	NA	NA	NA	NA	0	0	0	0	0	0	0	0	0	0	0	0
ENSRNOG00000055342	NA	NA	NA	0	NA	NA	NA	NA	NA	0	0	0	0	0	0	0	0	0	0	0	0
ENSRNOG00000047798	NA	NA	NA	0	NA	NA	NA	NA	NA	0	0	0	0	0	0	0	0	0	0	0	0
ENSRNOG00000059769	NA	NA	NA	0	NA	NA	NA	NA	NA	0	0	0	0	0	0	0	0	0	0	0	0
ENSRNOG00000047193	108349829	LOC108349829	olfactory receptor 6C3-like	0	NA	NA	NA	NA	NA	0	0	0	0	0	0	0	0	0	0	0	0
ENSRNOG00000060990	NA	NA	NA	0	NA	NA	NA	NA	NA	0	0	0	0	0	0	0	0	0	0	0	0
ENSRNOG00000058425	NA	NA	NA	13.8677	0.0168888	0.404637	0.0417382	0.966707	0.99166	13.9379	13.7976	4.10181	20.0188	12.5265	16.4475	16.5949	11.0313	9.91042	20.3379	11.6133	16.095
ENSRNOG00000055421	NA	NA	NA	0	NA	NA	NA	NA	NA	0	0	0	0	0	0	0	0	0	0	0	0
ENSRNOG00000051831	NA	NA	NA	0	NA	NA	NA	NA	NA	0	0	0	0	0	0	0	0	0	0	0	0
ENSRNOG00000052007	NA	NA	NA	0	NA	NA	NA	NA	NA	0	0	0	0	0	0	0	0	0	0	0	0
ENSRNOG00000061685	NA	NA	NA	0	NA	NA	NA	NA	NA	0	0	0	0	0	0	0	0	0	0	0	0
ENSRNOG00000047746	NA	NA	NA	0.59352	-0.00635176	1.78524	-0.00355793	0.997161	NA	0.594569	0.592471	2.05091	0	0	0	0.921938	1.00284	0.991042	0.968469	0	0
ENSRNOG00000053888	NA	NA	NA	0	NA	NA	NA	NA	NA	0	0	0	0	0	0	0	0	0	0	0	0
ENSRNOG00000055836	NA	NA	NA	0.0991042	-0.596473	3.16075	-0.188713	0.850318	NA	0	0.198208	0	0	0	0	0	0	0.991042	0	0	0
ENSRNOG00000060657	NA	NA	NA	0	NA	NA	NA	NA	NA	0	0	0	0	0	0	0	0	0	0	0	0
ENSRNOG00000059898	100909599	LOC100909599	probable ATP-dependent RNA helicase YTHDC2-like	0.293978	-1.69554	2.90422	-0.583818	0.559342	NA	0	0.587956	0	0	0	0	0	1.00284	0	1.93694	0	0
ENSRNOG00000055789	NA	NA	NA	19.5421	0.0185183	0.322182	0.0574778	0.954165	0.987656	19.6392	19.4451	20.5091	15.0141	20.8776	26.1224	15.6729	15.0427	17.8388	13.5586	31.6727	19.1128
ENSRNOG00000055660	NA	NA	NA	0.200188	1.13474	3.16075	0.359009	0.719588	NA	0.400375	0	0	2.00188	0	0	0	0	0	0	0	0
ENSRNOG00000060284	NA	NA	NA	0.200569	-1.17355	3.16075	-0.371287	0.710423	NA	0	0.401138	0	0	0	0	0	2.00569	0	0	0	0
ENSRNOG00000056019	NA	NA	NA	0	NA	NA	NA	NA	NA	0	0	0	0	0	0	0	0	0	0	0	0
ENSRNOG00000059861	NA	NA	NA	0.281235	0.557665	2.97114	0.187694	0.851116	NA	0.368775	0.193694	0	0	0	0	1.84388	0	0	0.968469	0	0
ENSRNOG00000056940	114490	Cited2	Cbp/p300-interacting transactivator, with Glu/Asp-rich carboxy-terminal domain, 2	1191.71	-0.206622	0.0864237	-2.3908	0.0168118	0.137375	1106.38	1277.04	1078.78	914.858	1211.94	1122.3	1204.05	1379.91	1132.76	1122.46	1339.75	1410.32
ENSRNOG00000055972	NA	NA	NA	0	NA	NA	NA	NA	NA	0	0	0	0	0	0	0	0	0	0	0	0
ENSRNOG00000060021	308622	Txlnb	taxilin beta	27.8938	0.462499	0.310097	1.49147	0.135839	0.469608	32.3127	23.4749	44.0945	29.0272	20.8776	25.1549	42.4092	36.1024	12.8835	26.1487	21.1151	21.1247
ENSRNOG00000060610	NA	NA	NA	0.507189	-0.574389	1.84721	-0.310949	0.75584	NA	0.408963	0.605414	0	1.00094	1.04388	0	0	1.00284	0	0.968469	1.05576	0
ENSRNOG00000060972	308624	Heca	hdc homolog, cell cycle regulator	1033.09	-0.0512371	0.0556054	-0.921441	0.35682	0.729524	1014.39	1051.79	1008.02	1044.98	936.359	977.172	1105.4	1055.99	998.97	1039.17	1109.6	1055.23
ENSRNOG00000051450	685045	Abracl	ABRA C-terminal like	248.206	-0.118416	0.116141	-1.01959	0.307922	0.688126	237.975	258.437	223.549	278.261	230.697	256.387	200.983	277.788	239.832	226.622	313.559	234.383
ENSRNOG00000059224	292944	Reps1	RALBP1 associated Eps domain containing 1	1052.05	0.0229086	0.054561	0.419872	0.674579	0.898706	1060.74	1043.35	1059.29	1082.01	1173.32	1008.13	980.942	1063.01	1026.72	1040.14	1035.7	1051.2
ENSRNOG00000055142	103689991	Ect2l	epithelial cell transforming 2 like	10.9952	0.421682	0.410798	1.02649	0.304658	0.685807	12.5849	9.40561	5.12726	13.0122	15.6582	11.61	17.5168	10.0284	7.92833	11.6216	7.39029	10.0594
ENSRNOG00000052189	NA	NA	NA	2.90109	1.17992	1.10616	1.06668	0.286115	NA	4.02568	1.7765	0	2.00188	5.21939	0	12.9071	2.00569	0.991042	3.87388	0	2.01187
ENSRNOG00000053331	NA	NA	NA	3.92639	0.553069	0.74169	0.745687	0.455856	NA	4.66439	3.18838	5.12726	3.00282	1.04388	6.77248	7.37551	6.01706	3.96417	1.93694	0	4.02374
ENSRNOG00000053347	361454	Ccdc28a	coiled-coil domain containing 28A	414.298	0.142742	0.0769656	1.85462	0.0636507	0.310784	434.618	393.979	433.766	433.406	402.937	439.244	463.735	405.149	436.058	368.987	409.633	350.066
ENSRNOG00000059393	NA	NA	NA	0	NA	NA	NA	NA	NA	0	0	0	0	0	0	0	0	0	0	0	0
ENSRNOG00000060603	308631	Nhsl1	NHS-like 1	715.154	-0.125357	0.0624729	-2.00658	0.0447946	0.252493	683.906	746.401	665.519	635.596	646.16	722.72	749.536	721.045	758.147	789.302	722.137	741.375
ENSRNOG00000053735	308632	Hebp2	heme binding protein 2	200.833	-0.00304926	0.10326	-0.0295299	0.976442	0.994381	200.746	200.919	196.887	212.199	210.863	201.239	182.544	189.538	240.823	199.505	181.59	193.14
ENSRNOG00000053184	NA	NA	NA	0.0991042	-0.596473	3.16075	-0.188713	0.850318	NA	0	0.198208	0	0	0	0	0	0	0.991042	0	0	0
ENSRNOG00000011460	292947	Arfgef3	ARFGEF family member 3	4351.15	-0.0382797	0.0627585	-0.609952	0.541894	0.840505	4293.42	4408.88	4490.46	4401.13	4128.54	4017.05	4429.91	4185.87	3958.22	4496.6	4289.53	5114.18
ENSRNOG00000025799	292948	RGD1560303	similar to hypothetical protein 4933423E17	0	NA	NA	NA	NA	NA	0	0	0	0	0	0	0	0	0	0	0	0
ENSRNOG00000011994	292949	Perp	PERP, TP53 apoptosis effector	303.685	0.492297	0.124192	3.96399	7.37e-05	0.00250059	355.083	252.286	289.178	350.329	421.727	326.047	388.136	247.702	234.877	327.343	231.21	220.3
ENSRNOG00000049517	683206	Tnfaip3	TNF alpha induced protein 3	121.59	0.145556	0.135982	1.0704	0.284438	0.664508	127.613	115.567	100.494	143.134	120.046	129.645	144.744	99.2816	110.997	124.933	131.969	110.653
ENSRNOG00000058088	102550206	LOC102550206	uncharacterized LOC102550206	0	NA	NA	NA	NA	NA	0	0	0	0	0	0	0	0	0	0	0	0
ENSRNOG00000054373	NA	NA	NA	0.292572	0.557665	2.53443	0.220036	0.825843	NA	0.384575	0.200569	0	1.00094	0	0	0.921938	1.00284	0	0	0	0
ENSRNOG00000012057	293012	Olig3	oligodendrocyte transcription factor 3	14.6935	-0.413617	0.415282	-0.995991	0.319254	0.698336	12.6164	16.7705	16.4072	14.0131	12.5265	16.4475	3.68775	26.0739	12.8835	10.6532	22.1709	12.0712
ENSRNOG00000053291	NA	NA	NA	0.396991	1.11118	2.33994	0.474874	0.634877	NA	0.595774	0.198208	0	0	1.04388	1.93499	0	0	0.991042	0	0	0
ENSRNOG00000012074	116465	Ifngr1	interferon gamma receptor 1	989.282	0.105563	0.0504543	2.09225	0.0364158	0.222606	1025.65	952.914	1040.83	1023.96	1083.55	989.75	990.162	932.645	930.588	995.586	991.354	914.396
ENSRNOG00000012259	444986	Il22ra2	interleukin 22 receptor subunit alpha 2	70.3259	-0.400471	0.227935	-1.75695	0.0789256	0.351086	60.6452	80.0066	38.9672	80.0751	73.0715	49.3424	61.7699	49.1394	92.1669	101.689	87.6277	69.4096
ENSRNOG00000012286	308716	Il20ra	interleukin 20 receptor subunit alpha	8.07798	-1.34593	0.503243	-2.67452	0.00748372	0.0799307	4.57939	11.5766	5.12726	6.00563	5.21939	1.93499	4.60969	12.0341	9.91042	13.5586	5.27878	17.1009
ENSRNOG00000057719	NA	NA	NA	0	NA	NA	NA	NA	NA	0	0	0	0	0	0	0	0	0	0	0	0
ENSRNOG00000012311	308717	Slc35d3	solute carrier family 35, member D3	89.4151	0.0956961	0.210725	0.454128	0.649737	0.888726	92.3119	86.5182	98.4434	63.0591	72.0276	104.49	123.54	128.364	77.3013	73.6037	72.8471	80.4749
ENSRNOG00000012322	308718	Pex7	peroxisomal biogenesis factor 7	190.844	-0.0750979	0.101086	-0.742909	0.457537	0.794698	185.846	195.841	166.123	188.176	185.81	216.719	172.402	185.526	204.155	192.725	201.649	195.152
ENSRNOG00000031700	365057	Map3k5	mitogen-activated protein kinase kinase kinase 5	398.151	0.156507	0.0752942	2.0786	0.0376539	0.227281	419.676	376.626	431.716	385.361	422.771	454.724	403.809	365.035	381.551	377.703	412.8	346.042
ENSRNOG00000054452	NA	NA	NA	0	NA	NA	NA	NA	NA	0	0	0	0	0	0	0	0	0	0	0	0
ENSRNOG00000012701	293016	Map7	microtubule-associated protein 7	3184.39	0.127365	0.0612313	2.08006	0.0375197	0.227062	3324.78	3044.01	3710.09	3080.89	3205.75	3236.28	3390.89	3296.35	2990.96	2701.06	3045.85	3185.8
ENSRNOG00000053505	NA	NA	NA	0	NA	NA	NA	NA	NA	0	0	0	0	0	0	0	0	0	0	0	0
ENSRNOG00000058050	293017	Bclaf1	BCL2-associated transcription factor 1	4688.6	0.0392559	0.0375237	1.04616	0.295486	0.675302	4752.26	4624.95	4435.08	4869.57	4858.21	4838.45	4759.97	4527.84	4436.89	4712.57	4704.45	4742.99
ENSRNOG00000013436	140929	Pde7b	phosphodiesterase 7B	270.539	-0.180422	0.080338	-2.24579	0.0247174	0.174742	253.682	287.395	250.21	250.235	253.662	251.549	262.752	281.799	300.286	301.194	264.995	288.704
ENSRNOG00000058518	NA	NA	NA	0	NA	NA	NA	NA	NA	0	0	0	0	0	0	0	0	0	0	0	0
ENSRNOG00000053617	NA	NA	NA	1.0863	0.774082	1.70947	0.452818	0.650679	NA	1.36971	0.802894	0	5.00469	0	0	1.84388	3.00853	0	0	0	1.00594
ENSRNOG00000013969	308923	Ahi1	Abelson helper integration site 1	12796.9	-0.029011	0.0594324	-0.488135	0.625454	0.878104	12668.2	12925.6	11216.4	12658.9	13283.3	12964.5	13217.8	11596.9	13854.8	13007.5	12263.7	13905.1
ENSRNOG00000055858	498982	RGD1560020_predicted	MYB proto-oncogene, transcription factor	5.95418	-1.58271	0.613332	-2.58051	0.00986556	0.0965997	2.97404	8.93432	4.10181	1.00094	3.13163	3.86999	2.76581	9.0256	8.91938	5.81082	16.8921	4.02374
ENSRNOG00000014531	293408	Hbs1l	HBS1-like translational GTPase	1937.63	-0.0273179	0.0471123	-0.579845	0.562019	0.851333	1919.51	1955.75	2000.66	1955.83	1977.1	1824.7	1839.27	1875.32	1931.54	1901.1	1956.31	2114.48
ENSRNOG00000014907	685750	Aldh8a1	aldehyde dehydrogenase 8 family, member A1	14.4514	-0.111351	0.447193	-0.248999	0.803362	0.945619	13.915	14.9879	25.6363	13.0122	17.7459	5.80498	7.37551	13.037	12.8835	6.77928	21.1151	21.1247
ENSRNOG00000052464	NA	NA	NA	0	NA	NA	NA	NA	NA	0	0	0	0	0	0	0	0	0	0	0	0
ENSRNOG00000058612	NA	NA	NA	0	NA	NA	NA	NA	NA	0	0	0	0	0	0	0	0	0	0	0	0
ENSRNOG00000048762	NA	NA	NA	0	NA	NA	NA	NA	NA	0	0	0	0	0	0	0	0	0	0	0	0
ENSRNOG00000058363	NA	NA	NA	0	NA	NA	NA	NA	NA	0	0	0	0	0	0	0	0	0	0	0	0
ENSRNOG00000014979	498985	Themis	thymocyte selection associated	0.698784	-0.423809	1.70113	-0.249134	0.803257	NA	0.598778	0.798791	1.02545	1.00094	0	0.967497	0	0	1.98208	0	0	2.01187
ENSRNOG00000055971	NA	NA	NA	0	NA	NA	NA	NA	NA	0	0	0	0	0	0	0	0	0	0	0	0
ENSRNOG00000047605	360302	Ptprk	protein tyrosine phosphatase, receptor type, K	1144.21	-0.129867	0.0636979	-2.0388	0.0414704	0.241068	1092.88	1195.53	1190.55	1068	1149.31	1012	1044.56	1316.73	1112.94	1163.13	1253.18	1131.68
ENSRNOG00000046617	103690149	LOC103690149	jouberin-like	582.527	0.109798	0.0964701	1.13815	0.255058	0.636642	604.782	560.271	496.319	611.573	704.618	625.971	585.431	478.357	589.67	594.64	510.986	627.704
ENSRNOG00000047754	NA	NA	NA	0	NA	NA	NA	NA	NA	0	0	0	0	0	0	0	0	0	0	0	0
ENSRNOG00000028519	NA	NA	NA	0	NA	NA	NA	NA	NA	0	0	0	0	0	0	0	0	0	0	0	0
ENSRNOG00000011134	309368	Lama2	laminin subunit alpha 2	775.734	-0.410386	0.0590734	-6.94706	3.73e-12	1.17e-09	666.278	885.19	682.951	715.671	623.195	654.996	654.576	883.506	908.785	932.636	809.764	891.259
ENSRNOG00000046438	NA	NA	NA	0	NA	NA	NA	NA	NA	0	0	0	0	0	0	0	0	0	0	0	0
ENSRNOG00000057281	NA	NA	NA	0	NA	NA	NA	NA	NA	0	0	0	0	0	0	0	0	0	0	0	0
ENSRNOG00000058772	NA	NA	NA	0	NA	NA	NA	NA	NA	0	0	0	0	0	0	0	0	0	0	0	0
ENSRNOG00000011245	293947	Arhgap18	Rho GTPase activating protein 18	403.156	0.0187802	0.0755909	0.248445	0.80379	0.945619	405.886	400.427	381.468	433.406	419.639	376.356	418.56	400.135	430.112	408.694	355.79	407.404
ENSRNOG00000030796	NA	NA	NA	0	NA	NA	NA	NA	NA	0	0	0	0	0	0	0	0	0	0	0	0
ENSRNOG00000051380	102554576	LOC102554576	protein argonaute-4-like	3.30607	1.40601	0.819656	1.71537	0.086278	NA	4.80514	1.80701	10.2545	4.00375	3.13163	3.86999	2.76581	1.00284	0.991042	3.87388	3.16727	0
ENSRNOG00000011720	309550	L3mbtl3	L3MBTL histone methyl-lysine binding protein 3	416.486	-0.0634728	0.0717266	-0.884927	0.376196	0.74125	407.157	425.815	393.774	431.405	369.533	436.341	404.731	436.237	427.139	412.568	449.752	403.38
ENSRNOG00000033517	100360791	LOC100360791	tumor protein, translationally-controlled 1	487.138	0.0129262	0.681523	0.0189667	0.984868	0.996188	489.332	484.944	826.515	175.164	521.939	747.875	175.168	127.361	144.692	830.947	509.93	811.791
ENSRNOG00000039955	685940	Samd3	sterile alpha motif domain containing 3	30.4544	0.129694	0.349137	0.371469	0.710288	0.911023	31.8786	29.0303	17.4327	35.0329	53.2378	24.1874	29.502	23.0654	38.6506	41.6442	11.6133	30.1781
ENSRNOG00000050801	NA	NA	NA	0	NA	NA	NA	NA	NA	0	0	0	0	0	0	0	0	0	0	0	0
ENSRNOG00000049569	NA	NA	NA	1.46446	-0.597337	1.30176	-0.458868	0.646329	NA	1.16526	1.76366	0	2.00188	0	2.90249	0.921938	1.00284	2.97313	4.84235	0	0
ENSRNOG00000047783	498987	Tmem200a	transmembrane protein 200A	246.36	-0.0167453	0.100763	-0.166185	0.868012	0.966521	244.79	247.929	237.905	228.214	218.17	241.874	297.786	258.734	232.895	262.455	228.043	257.52
ENSRNOG00000011855	NA	NA	NA	0	NA	NA	NA	NA	NA	0	0	0	0	0	0	0	0	0	0	0	0
ENSRNOG00000053931	NA	NA	NA	0	NA	NA	NA	NA	NA	0	0	0	0	0	0	0	0	0	0	0	0
ENSRNOG00000026462	498988	RGD1559962	similar to High mobility group protein 2 (HMG-2)	0.0967497	0.557668	3.16075	0.176436	0.859952	NA	0.193499	0	0	0	0	0.967497	0	0	0	0	0	0
ENSRNOG00000056218	NA	NA	NA	0.909499	-2.56466	1.42723	-1.79696	0.0723425	NA	0.208776	1.61022	0	0	1.04388	0	0	2.00569	0.991042	1.93694	2.11151	1.00594
ENSRNOG00000047821	686032	Smlr1	small leucine-rich protein 1	0	NA	NA	NA	NA	NA	0	0	0	0	0	0	0	0	0	0	0	0
ENSRNOG00000012346	309557	Epb41l2	erythrocyte membrane protein band 4.1-like 2	2190.22	-0.141557	0.0651475	-2.17286	0.0297906	0.195865	2082.79	2297.65	2303.17	2089.96	1846.62	2204.93	1969.26	2376.74	2150.56	2141.29	2306.83	2512.83
ENSRNOG00000013202	361458	Akap7	A-kinase anchoring protein 7	498.932	-0.0353791	0.0756018	-0.467967	0.639808	0.884233	493.043	504.821	493.243	539.506	496.886	505.034	430.545	473.342	496.512	561.712	483.536	509.004
ENSRNOG00000055111	100364016	LOC100364016	cyclin B2-like	13.393	-0.411429	0.347421	-1.18424	0.236319	0.617302	11.4913	15.2947	15.3818	9.00845	10.4388	10.6425	11.9852	15.0427	11.8925	15.4955	17.9478	16.095
ENSRNOG00000054921	NA	NA	NA	0.0991042	-0.596473	3.16075	-0.188713	0.850318	NA	0	0.198208	0	0	0	0	0	0	0.991042	0	0	0
ENSRNOG00000053999	NA	NA	NA	0	NA	NA	NA	NA	NA	0	0	0	0	0	0	0	0	0	0	0	0
ENSRNOG00000052696	NA	NA	NA	0	NA	NA	NA	NA	NA	0	0	0	0	0	0	0	0	0	0	0	0
ENSRNOG00000013304	29221	Arg1	arginase 1	322.207	-0.117127	0.0902995	-1.29709	0.194599	0.562107	309.176	335.237	304.559	338.317	332.997	298.957	271.05	348.99	315.151	295.383	371.626	345.036
ENSRNOG00000013422	309565	Med23	mediator complex subunit 23	1097.06	0.00533277	0.0459189	0.116134	0.907546	0.976786	1098.79	1095.33	1099.29	1086.02	1044.92	1124.23	1139.52	1114.16	1054.47	1095.34	1122.27	1090.43
ENSRNOG00000013791	54410	Enpp3	ectonucleotide pyrophosphatase/phosphodiesterase 3	109.35	-0.839036	0.184815	-4.53987	5.63e-06	0.00031307	78.4101	140.289	85.1126	88.0826	68.8959	71.5948	78.3647	207.589	118.925	131.712	144.638	98.5817
ENSRNOG00000053913	NA	NA	NA	0	NA	NA	NA	NA	NA	0	0	0	0	0	0	0	0	0	0	0	0
ENSRNOG00000013994	85496	Enpp1	ectonucleotide pyrophosphatase/phosphodiesterase 1	306.585	-0.0391753	0.093974	-0.416874	0.67677	0.89904	302.194	310.975	303.534	298.28	275.584	297.989	335.585	329.936	280.465	293.446	366.347	284.68
ENSRNOG00000015036	64032	Ccn2	cellular communication network factor 2	607.928	0.617452	0.248377	2.48594	0.0129208	0.115795	736.044	479.811	653.213	698.655	542.817	1208.4	577.133	555.576	401.372	538.469	539.491	364.149
ENSRNOG00000015321	294119	Moxd1	monooxygenase, DBH-like 1	181.749	-0.22813	0.140399	-1.62487	0.10419	0.408074	167.282	196.216	180.48	154.145	143.011	159.637	199.139	190.54	154.603	219.843	248.102	167.991
ENSRNOG00000015670	60466	Stx7	syntaxin 7	506.71	-0.0240047	0.0660629	-0.363361	0.716336	0.913391	502.582	510.839	506.574	540.507	502.105	456.659	507.066	533.513	498.494	506.509	483.536	532.14
ENSRNOG00000026096	319107	Taar9	trace amine-associated receptor 9	1.00602	-0.584824	1.40506	-0.416227	0.677244	NA	0.810556	1.20148	2.05091	2.00188	0	0	0	1.00284	0	1.93694	1.05576	2.01187
ENSRNOG00000056705	319105	Taar8c	trace amine-associated receptor 8c	0	NA	NA	NA	NA	NA	0	0	0	0	0	0	0	0	0	0	0	0
ENSRNOG00000048934	319104	Taar8a	trace amine-associated receptor 8a	0	NA	NA	NA	NA	NA	0	0	0	0	0	0	0	0	0	0	0	0
ENSRNOG00000030414	319104	Taar8a	trace amine-associated receptor 8a	0	NA	NA	NA	NA	NA	0	0	0	0	0	0	0	0	0	0	0	0
ENSRNOG00000039872	NA	NA	NA	0	NA	NA	NA	NA	NA	0	0	0	0	0	0	0	0	0	0	0	0
ENSRNOG00000048072	294130	Taar7h	trace amine-associated receptor 7h	0	NA	NA	NA	NA	NA	0	0	0	0	0	0	0	0	0	0	0	0
ENSRNOG00000052726	NA	NA	NA	0	NA	NA	NA	NA	NA	0	0	0	0	0	0	0	0	0	0	0	0
ENSRNOG00000048265	294131	Taar7g	trace amine-associated receptor 7g	0	NA	NA	NA	NA	NA	0	0	0	0	0	0	0	0	0	0	0	0
ENSRNOG00000046903	294133	Taar7e	trace-amine-associated receptor 7e	0	NA	NA	NA	NA	NA	0	0	0	0	0	0	0	0	0	0	0	0
ENSRNOG00000045914	294134	Taar7d	trace-amine-associated receptor 7d	0	NA	NA	NA	NA	NA	0	0	0	0	0	0	0	0	0	0	0	0
ENSRNOG00000047825	494535	Taar7c	trace amine-associated receptor 7C	0	NA	NA	NA	NA	NA	0	0	0	0	0	0	0	0	0	0	0	0
ENSRNOG00000046302	294126	Taar7b	trace amine-associated receptor 7b	0	NA	NA	NA	NA	NA	0	0	0	0	0	0	0	0	0	0	0	0
ENSRNOG00000016095	294125	Taar7a	trace amine-associated receptor 7a	0	NA	NA	NA	NA	NA	0	0	0	0	0	0	0	0	0	0	0	0
ENSRNOG00000016089	294124	Taar6	trace amine-associated receptor 6	0	NA	NA	NA	NA	NA	0	0	0	0	0	0	0	0	0	0	0	0
ENSRNOG00000039869	294123	Taar5	trace amine-associated receptor 5	0.305763	0.557665	2.89125	0.19288	0.847053	NA	0.400375	0.211151	0	2.00188	0	0	0	0	0	0	1.05576	0
ENSRNOG00000029877	294122	Taar4	trace amine-associated receptor 4	0.208121	-0.0194041	3.16075	-0.00613909	0.995102	NA	0.205091	0.211151	1.02545	0	0	0	0	0	0	0	1.05576	0
ENSRNOG00000025982	494319	Taar3	trace amine-associated receptor 3	0	NA	NA	NA	NA	NA	0	0	0	0	0	0	0	0	0	0	0	0
ENSRNOG00000025951	294121	Taar2	trace amine associated receptor 2	1.28943	-0.22683	1.22782	-0.184742	0.853432	NA	1.19335	1.38551	3.07636	1.00094	0	0.967497	0.921938	3.00853	1.98208	1.93694	0	0
ENSRNOG00000016073	113914	Taar1	trace-amine-associated receptor 1	0	NA	NA	NA	NA	NA	0	0	0	0	0	0	0	0	0	0	0	0
ENSRNOG00000016219	29142	Vnn1	vanin 1	12.4832	-0.413957	0.388763	-1.0648	0.286965	0.666824	10.7078	14.2586	13.3309	12.0113	6.26327	15.48	6.45357	17.0483	9.91042	13.5586	12.6691	18.1069
ENSRNOG00000039865	498992	Vnn3	vanin 3	0.199295	1.13474	3.16075	0.359009	0.719588	NA	0.39859	0	1.02545	0	0	0.967497	0	0	0	0	0	0
ENSRNOG00000016371	309570	Slc18b1	solute carrier family 18 member B1	558.902	-0.0830442	0.065945	-1.2593	0.207923	0.581032	542.869	574.935	555.795	557.523	520.895	520.514	559.616	525.49	566.876	625.631	551.104	605.574
ENSRNOG00000060376	100910237	LOC100910237	uncharacterized LOC100910237	12.7686	0.276172	0.663035	0.416526	0.677025	0.89904	13.9713	11.566	12.3054	7.00657	15.6582	16.4475	18.4388	0	17.8388	0.968469	16.8921	22.1306
ENSRNOG00000016411	65139	Rps12	ribosomal protein S12	4691.13	0.0429522	0.048521	0.885229	0.376033	0.74125	4761.02	4621.24	4979.6	4898.59	4536.69	4919.72	4470.48	4578.99	4418.06	4904.33	4871.26	4333.57
ENSRNOG00000057952	NA	NA	NA	6.73584	-0.377165	0.524319	-0.719343	0.47193	0.802599	5.82727	7.64442	2.05091	8.00751	3.13163	5.80498	10.1413	9.0256	4.95521	7.74775	8.44604	8.04749
ENSRNOG00000061678	NA	NA	NA	2.1736	0.221492	0.877672	0.252363	0.80076	NA	2.32527	2.02194	1.02545	1.00094	2.08776	2.90249	4.60969	3.00853	0.991042	1.93694	3.16727	1.00594
ENSRNOG00000054517	NA	NA	NA	19.8515	0.0871495	0.31545	0.27627	0.78234	0.939895	20.4124	19.2906	9.22907	20.0188	20.8776	26.1224	25.8143	19.054	22.794	18.4009	21.1151	15.089
ENSRNOG00000016627	292172	Eya4	EYA transcriptional coactivator and phosphatase 4	89.9701	-0.439664	0.150763	-2.91626	0.00354253	0.0467422	76.2631	103.677	89.2144	66.0619	57.4133	76.4323	92.1938	103.293	101.086	102.658	108.743	102.605
ENSRNOG00000048248	100910446	LOC100910446	syntaxin-7-like	0	NA	NA	NA	NA	NA	0	0	0	0	0	0	0	0	0	0	0	0
ENSRNOG00000016700	252856	Tcf21	transcription factor 21	0.0921938	0.557668	3.16075	0.176436	0.859952	NA	0.184388	0	0	0	0	0	0.921938	0	0	0	0	0
ENSRNOG00000011114	689030	Tbpl1	TATA-box binding protein like 1	844.245	0.0186573	0.0561239	0.33243	0.739564	0.92285	849.491	838.998	786.522	845.793	865.375	879.455	870.31	825.341	844.368	775.744	857.273	892.265
ENSRNOG00000011161	308028	Slc2a12	solute carrier family 2 member 12	671.836	-0.254538	0.0952563	-2.67213	0.00753707	0.0802906	612.66	731.012	711.664	613.575	479.14	636.613	622.308	690.96	735.353	819.325	769.646	639.775
ENSRNOG00000051597	NA	NA	NA	0.0967497	0.557668	3.16075	0.176436	0.859952	NA	0.193499	0	0	0	0	0.967497	0	0	0	0	0	0
ENSRNOG00000057722	NA	NA	NA	2.99798	0.750938	0.819899	0.915891	0.359724	NA	3.74561	2.25034	4.10181	2.00188	3.13163	5.80498	3.68775	1.00284	3.96417	0	5.27878	1.00594
ENSRNOG00000011815	29517	Sgk1	serum/glucocorticoid regulated kinase 1	1275.5	0.358343	0.152279	2.35319	0.018613	0.147034	1433.04	1117.96	1375.13	1310.23	1113.82	1899.2	1466.8	1304.7	969.239	1206.71	1081.09	1028.07
ENSRNOG00000059690	NA	NA	NA	0.298082	-0.596479	2.91525	-0.204606	0.83788	NA	0.208776	0.387388	0	0	1.04388	0	0	0	0	1.93694	0	0
ENSRNOG00000051379	NA	NA	NA	0	NA	NA	NA	NA	NA	0	0	0	0	0	0	0	0	0	0	0	0
ENSRNOG00000059251	100365542	LOC100365542	rCG41957-like	0	NA	NA	NA	NA	NA	0	0	0	0	0	0	0	0	0	0	0	0
ENSRNOG00000061761	NA	NA	NA	0.105576	-0.596473	3.16075	-0.188713	0.850318	NA	0	0.211151	0	0	0	0	0	0	0	0	1.05576	0
ENSRNOG00000056881	102546868	LOC102546868	uncharacterized LOC102546868	0.104388	0.557668	3.16075	0.176436	0.859952	NA	0.208776	0	0	0	1.04388	0	0	0	0	0	0	0
ENSRNOG00000055637	NA	NA	NA	0	NA	NA	NA	NA	NA	0	0	0	0	0	0	0	0	0	0	0	0
ENSRNOG00000058047	NA	NA	NA	24.0307	-0.31713	0.287265	-1.10396	0.26961	0.650163	21.422	26.6394	14.3563	21.0197	31.3163	16.4475	23.9704	24.0683	21.8029	35.8334	25.3381	26.1543
ENSRNOG00000052999	NA	NA	NA	10.8323	-0.161343	0.493209	-0.327129	0.74357	0.925083	10.2112	11.4535	2.05091	16.015	9.3949	11.61	11.9852	4.01138	7.92833	16.464	14.7806	14.0831
ENSRNOG00000048976	501467	LOC501467	similar to spermatogenesis associated glutamate (E)-rich protein 4d	14.3164	0.18671	0.350656	0.53246	0.594407	0.865468	15.2709	13.362	19.4836	17.016	12.5265	12.5775	14.751	15.0427	16.8477	16.464	7.39029	11.0653
ENSRNOG00000048796	103690177	LOC103690177	uncharacterized LOC103690177	0.706569	-1.30637	2.08294	-0.627175	0.530544	NA	0.410181	1.00296	2.05091	0	0	0	0	0	0.991042	0	0	4.02374
ENSRNOG00000054246	679711	LOC679711	similar to RIKEN cDNA 5031410I06	40.95	-0.464687	0.258453	-1.79795	0.0721848	0.334863	34.3951	47.505	24.6109	34.0319	32.3602	35.7974	45.175	30.0853	58.4715	68.7613	36.9514	43.2553
ENSRNOG00000012122	NA	NA	NA	450.539	0.0637673	0.0794656	0.802452	0.422292	0.772246	460.282	440.797	400.952	465.436	433.209	521.481	480.33	418.186	430.112	428.063	450.808	476.814
ENSRNOG00000012609	59299	Trdn	triadin	35.926	-0.674288	0.216306	-3.11729	0.00182519	0.0287252	27.6524	44.1996	21.5345	31.0291	28.1847	27.0899	30.424	48.1365	37.6596	43.5811	44.3417	47.279
ENSRNOG00000058582	NA	NA	NA	0	NA	NA	NA	NA	NA	0	0	0	0	0	0	0	0	0	0	0	0
ENSRNOG00000029608	102551716	Nkain2	sodium/potassium transporting ATPase interacting 2	955.739	0.00110446	0.0595679	0.0185413	0.985207	0.996195	956.075	955.403	979.307	902.847	986.465	952.017	959.738	1044.96	867.161	904.55	954.403	1005.94
ENSRNOG00000052712	NA	NA	NA	0	NA	NA	NA	NA	NA	0	0	0	0	0	0	0	0	0	0	0	0
ENSRNOG00000057890	NA	NA	NA	0	NA	NA	NA	NA	NA	0	0	0	0	0	0	0	0	0	0	0	0
ENSRNOG00000056670	NA	NA	NA	0	NA	NA	NA	NA	NA	0	0	0	0	0	0	0	0	0	0	0	0
ENSRNOG00000013323	292188	Rnf217	ring finger protein 217	224.089	0.0662083	0.0972961	0.680483	0.496199	0.817502	229.183	218.996	253.287	203.191	232.785	221.557	235.094	219.623	190.28	215.969	241.768	227.342
ENSRNOG00000021478	689256	Tpd52l1	TPD52 like 1	792.267	0.100389	0.0667757	1.50338	0.132741	0.46446	819.905	764.629	830.617	904.849	841.366	795.283	727.409	794.252	735.353	715.699	821.378	756.464
ENSRNOG00000021442	361462	Hddc2	HD domain containing 2	301.693	0.101047	0.100327	1.00718	0.313849	0.694056	312.432	290.954	298.407	320.3	369.533	303.794	270.128	302.859	259.653	332.185	293.5	266.573
ENSRNOG00000041720	NA	NA	NA	0	NA	NA	NA	NA	NA	0	0	0	0	0	0	0	0	0	0	0	0
ENSRNOG00000013364	155430	Hey2	hes-related family bHLH transcription factor with YRPW motif 2	372.053	-0.192324	0.0772855	-2.48849	0.0128288	0.115389	347.264	396.842	371.214	361.339	307.944	347.332	348.493	367.041	410.291	424.19	406.466	376.22
ENSRNOG00000014004	498995	Ncoa7	nuclear receptor coactivator 7	3004.56	0.0611457	0.0396309	1.54288	0.12286	0.446464	3068.2	2940.93	2904.08	3025.84	3289.26	3057.29	3064.52	2920.28	2952.31	2846.33	3014.18	2971.54
ENSRNOG00000045369	NA	NA	NA	0	NA	NA	NA	NA	NA	0	0	0	0	0	0	0	0	0	0	0	0
ENSRNOG00000014190	246769	Hint3	histidine triad nucleotide binding protein 3	381.576	0.0214699	0.0797345	0.269267	0.787724	0.941371	384.378	378.774	426.588	376.353	361.182	370.551	387.214	335.953	369.659	373.829	396.964	417.464
ENSRNOG00000014240	378794	Trmt11	tRNA methyltransferase 11 homolog	88.7512	-0.0385411	0.15379	-0.250608	0.802117	0.945041	87.5236	89.9789	64.6035	93.0873	88.7296	105.457	85.7402	90.256	93.1579	79.4145	84.4604	102.605
ENSRNOG00000042944	689399	Cenpw	centromere protein W	3.00271	-0.0148273	0.742528	-0.0199687	0.984068	NA	2.99284	3.01258	5.12726	3.00282	2.08776	2.90249	1.84388	2.00569	2.97313	1.93694	2.11151	6.03562
ENSRNOG00000060033	NA	NA	NA	0	NA	NA	NA	NA	NA	0	0	0	0	0	0	0	0	0	0	0	0
ENSRNOG00000050157	NA	NA	NA	0	NA	NA	NA	NA	NA	0	0	0	0	0	0	0	0	0	0	0	0
ENSRNOG00000056383	NA	NA	NA	0	NA	NA	NA	NA	NA	0	0	0	0	0	0	0	0	0	0	0	0
ENSRNOG00000061372	NA	NA	NA	0	NA	NA	NA	NA	NA	0	0	0	0	0	0	0	0	0	0	0	0
ENSRNOG00000056484	NA	NA	NA	3.95751	-0.525883	0.802562	-0.655256	0.512303	NA	3.2604	4.65462	2.05091	1.00094	10.4388	0.967497	1.84388	9.0256	3.96417	1.93694	6.33453	2.01187
ENSRNOG00000011568	498997	Rspo3	R-spondin 3	221.798	0.0287608	0.172235	0.166986	0.867381	0.966521	224.056	219.54	306.61	212.199	219.214	208.012	174.246	292.83	186.316	210.158	255.493	152.902
ENSRNOG00000011588	308051	Rnf146	ring finger protein 146	966.188	-0.0254615	0.0532485	-0.478163	0.632534	0.881172	957.56	974.816	919.831	992.931	944.71	954.92	975.411	1033.93	1015.82	898.739	942.789	982.8
ENSRNOG00000011622	361465	Echdc1	ethylmalonyl-CoA decarboxylase 1	1494.6	0.0445463	0.0540837	0.823654	0.410136	0.765044	1517.79	1471.41	1411.02	1540.44	1653.5	1460.92	1523.04	1431.06	1453.86	1449.8	1417.88	1604.47
ENSRNOG00000054753	NA	NA	NA	1.16832	0.446195	1.54169	0.28942	0.77226	NA	1.34538	0.991248	0	0	0	5.80498	0.921938	2.00569	1.98208	0.968469	0	0
ENSRNOG00000042309	292199	Kiaa0408L	Kiaa0408-like	2961.76	0.0675267	0.0403046	1.67541	0.0938539	0.385894	3031.05	2892.47	3008.68	2900.72	3141.03	3126.95	2977.86	3011.54	2796.72	2766.92	2887.49	2999.7
ENSRNOG00000012324	108349256	Soga3	SOGA family member 3	1742.9	0.0595643	0.0558588	1.06634	0.286272	0.665916	1778.61	1707.2	1809.92	1604.5	1754.76	1863.4	1860.47	1730.91	1659.99	1565.05	1746.22	1833.82
ENSRNOG00000061741	NA	NA	NA	9.44497	-0.108252	0.427037	-0.253497	0.799884	0.944469	9.10042	9.78951	6.15272	7.00657	12.5265	9.67497	10.1413	10.0284	9.91042	14.527	8.44604	6.03562
ENSRNOG00000054845	NA	NA	NA	0	NA	NA	NA	NA	NA	0	0	0	0	0	0	0	0	0	0	0	0
ENSRNOG00000023407	364656	Mrpl36	mitochondrial ribosomal protein L36	3.27727	-0.483191	0.759991	-0.635785	0.524917	NA	2.71226	3.84227	1.02545	1.00094	2.08776	4.83749	4.60969	6.01706	2.97313	0.968469	4.22302	5.02968
ENSRNOG00000023387	679739	LOC679739	NADH dehydrogenase (ubiquinone) Fe-S protein 6	0	NA	NA	NA	NA	NA	0	0	0	0	0	0	0	0	0	0	0	0
ENSRNOG00000012581	308056	RGD1311933	similar to RIKEN cDNA 2310057J18	0	NA	NA	NA	NA	NA	0	0	0	0	0	0	0	0	0	0	0	0
ENSRNOG00000039788	NA	NA	NA	0.104388	0.557668	3.16075	0.176436	0.859952	NA	0.208776	0	0	0	1.04388	0	0	0	0	0	0	0
ENSRNOG00000051400	NA	NA	NA	0	NA	NA	NA	NA	NA	0	0	0	0	0	0	0	0	0	0	0	0
ENSRNOG00000039783	NA	NA	NA	102.7	0.125594	0.147872	0.849342	0.395691	0.75484	107.288	98.1123	106.647	108.101	124.221	101.587	95.8816	105.299	104.059	96.8469	69.6799	114.677
ENSRNOG00000028357	502225	Lrrc14b	leucine rich repeat containing 14B	24.3894	0.322496	0.295079	1.09292	0.27443	0.654247	27.1034	21.6754	33.8399	24.0225	27.1408	15.48	35.0336	17.0483	18.8298	29.0541	25.3381	18.1069
ENSRNOG00000012775	308060	Ccdc127	coiled-coil domain containing 127	852.994	0.0147182	0.0584065	0.251996	0.801044	0.9447	857.451	848.537	954.696	834.783	807.962	839.788	850.027	819.324	823.556	898.739	831.935	869.129
ENSRNOG00000013331	157074	Sdha	succinate dehydrogenase complex flavoprotein subunit A	11256	0.00244813	0.0345654	0.070826	0.943536	0.984727	11265.6	11246.4	10836	11346.6	11593.3	10854.4	11697.6	10793.6	11400.9	11609	11085.4	11342.9
ENSRNOG00000014485	308061	Pdcd6	programmed cell death 6	1151.52	0.0861163	0.0541895	1.58917	0.112022	0.426554	1186.2	1116.84	1237.72	1245.17	1198.37	1160.03	1089.73	1098.11	1054.47	1190.25	1090.6	1150.79
ENSRNOG00000014721	498999	Ahrr	aryl-hydrocarbon receptor repressor	3.20518	0.554664	0.941985	0.588824	0.555979	NA	3.82542	2.58495	7.17817	1.00094	4.17551	6.77248	0	4.01138	0.991042	5.81082	2.11151	0
ENSRNOG00000039776	252881	Exoc3	exocyst complex component 3	1965.01	0.0416786	0.0374828	1.11194	0.266165	0.647371	1993.66	1936.35	1985.28	1946.83	2062.7	1976.6	1996.92	1911.42	1980.1	1986.33	1864.46	1939.45
ENSRNOG00000015159	24784	Slc9a3	solute carrier family 9 member A3	169.373	1.91805	0.222162	8.63356	5.95e-18	5.12e-15	267.899	70.8471	473.759	214.201	218.17	236.069	197.295	51.145	74.3281	79.4145	73.9029	75.4452
ENSRNOG00000015465	308064	Cep72	centrosomal protein 72	11.6758	-0.65682	0.410472	-1.60016	0.109564	0.42066	9.02954	14.322	12.3054	7.00657	4.17551	9.67497	11.9852	13.037	17.8388	11.6216	20.0594	9.05343
ENSRNOG00000028261	361466	Tppp	tubulin polymerization promoting protein	2336.71	-0.0712942	0.059921	-1.1898	0.234124	0.614312	2278.53	2394.89	2154.48	2159.02	2150.39	2410.04	2518.74	2567.28	2339.85	2173.24	2476.8	2417.26
ENSRNOG00000039743	499000	Zdhhc11	zinc finger, DHHC-type containing 11	3.66844	-0.908456	0.695827	-1.30558	0.191696	NA	2.54195	4.79493	3.07636	1.00094	2.08776	1.93499	4.60969	5.01422	5.94625	6.77928	4.22302	2.01187
ENSRNOG00000060926	NA	NA	NA	0	NA	NA	NA	NA	NA	0	0	0	0	0	0	0	0	0	0	0	0
ENSRNOG00000015676	308067	Brd9	bromodomain containing 9	1549.1	-0.0110162	0.0469951	-0.234412	0.814665	0.949345	1543.16	1555.05	1429.48	1543.45	1574.17	1585.73	1582.97	1638.65	1528.19	1604.75	1490.73	1512.93
ENSRNOG00000015810	292206	Trip13	thyroid hormone receptor interactor 13	39.3985	0.0562087	0.235459	0.238719	0.811323	0.947964	40.1307	38.6662	37.9417	54.0507	30.2725	39.6674	38.7214	46.1308	24.776	39.7072	47.509	35.2078
ENSRNOG00000051415	NA	NA	NA	0	NA	NA	NA	NA	NA	0	0	0	0	0	0	0	0	0	0	0	0
ENSRNOG00000045233	NA	NA	NA	0	NA	NA	NA	NA	NA	0	0	0	0	0	0	0	0	0	0	0	0
ENSRNOG00000016103	308068	Nkd2	NKD inhibitor of WNT signaling pathway 2	427.053	-0.0482896	0.11028	-0.437883	0.661471	0.892175	419.798	434.307	327.119	464.436	390.41	463.431	453.594	506.436	472.727	415.473	411.745	365.155
ENSRNOG00000016372	308069	Slc12a7	solute carrier family 12 member 7	459.347	-0.230862	0.0959353	-2.40643	0.0161091	0.134054	422.614	496.08	437.868	429.403	372.664	392.804	480.33	561.593	548.046	460.023	412.8	497.938
ENSRNOG00000056712	NA	NA	NA	0	NA	NA	NA	NA	NA	0	0	0	0	0	0	0	0	0	0	0	0
ENSRNOG00000026501	664630	Slc6a19	solute carrier family 6 member 19	1.10567	-0.312163	1.29894	-0.240321	0.810081	NA	0.977926	1.23342	0	2.00188	1.04388	0	1.84388	1.00284	0.991042	0	3.16727	1.00594
ENSRNOG00000016253	29323	Slc6a18	solute carrier family 6 member 18	0	NA	NA	NA	NA	NA	0	0	0	0	0	0	0	0	0	0	0	0
ENSRNOG00000061518	NA	NA	NA	0.0991042	-0.596473	3.16075	-0.188713	0.850318	NA	0	0.198208	0	0	0	0	0	0	0.991042	0	0	0
ENSRNOG00000025327	301965	Tert	telomerase reverse transcriptase	67.9536	0.0596344	0.158664	0.375853	0.707026	0.909447	69.3525	66.5547	67.6799	72.0676	62.6327	70.6273	73.7551	64.182	74.3281	63.919	54.8993	75.4452
ENSRNOG00000016923	316916	Clptm1l	CLPTM1-like	2436.72	-0.0430401	0.0404877	-1.06304	0.287763	0.6673	2400.48	2472.96	2482.62	2404.25	2448.94	2343.28	2323.28	2551.24	2359.67	2464.75	2593.99	2395.13
ENSRNOG00000017302	24898	Slc6a3	solute carrier family 6 member 3	4.03061	1.595	0.765265	2.08424	0.0371382	NA	6.04708	2.01413	10.2545	4.00375	1.04388	3.86999	11.0633	2.00569	2.97313	0.968469	2.11151	2.01187
ENSRNOG00000017930	361467	Lpcat1	lysophosphatidylcholine acyltransferase 1	1159.83	-0.0930448	0.0560377	-1.6604	0.0968347	0.39229	1122.26	1197.41	1030.58	1093.02	1177.49	1131.97	1178.24	1093.1	1189.25	1198.96	1256.35	1249.37
ENSRNOG00000053180	NA	NA	NA	0	NA	NA	NA	NA	NA	0	0	0	0	0	0	0	0	0	0	0	0
ENSRNOG00000047971	364656	Mrpl36	mitochondrial ribosomal protein L36	0	NA	NA	NA	NA	NA	0	0	0	0	0	0	0	0	0	0	0	0
ENSRNOG00000049394	679739	LOC679739	NADH dehydrogenase (ubiquinone) Fe-S protein 6	1.97531	0.264751	0.995909	0.265838	0.790364	NA	2.1542	1.79642	0	2.00188	2.08776	4.83749	1.84388	2.00569	0.991042	3.87388	2.11151	0
ENSRNOG00000012720	306655	Irx4	iroquois homeobox 4	1.40984	-0.871441	1.14039	-0.76416	0.444772	NA	0.99615	1.82353	0	2.00188	1.04388	1.93499	0	1.00284	2.97313	0.968469	3.16727	1.00594
ENSRNOG00000060323	NA	NA	NA	0	NA	NA	NA	NA	NA	0	0	0	0	0	0	0	0	0	0	0	0
ENSRNOG00000057164	NA	NA	NA	0	NA	NA	NA	NA	NA	0	0	0	0	0	0	0	0	0	0	0	0
ENSRNOG00000012742	306657	Irx2	iroquois homeobox 2	21.3273	0.0755529	0.314187	0.240471	0.809965	0.947321	21.8962	20.7585	14.3563	17.016	24.0092	32.8949	21.2046	19.054	26.7581	26.1487	13.7248	18.1069
ENSRNOG00000058487	NA	NA	NA	0	NA	NA	NA	NA	NA	0	0	0	0	0	0	0	0	0	0	0	0
ENSRNOG00000055826	NA	NA	NA	0	NA	NA	NA	NA	NA	0	0	0	0	0	0	0	0	0	0	0	0
ENSRNOG00000053323	NA	NA	NA	0	NA	NA	NA	NA	NA	0	0	0	0	0	0	0	0	0	0	0	0
ENSRNOG00000056842	NA	NA	NA	0	NA	NA	NA	NA	NA	0	0	0	0	0	0	0	0	0	0	0	0
ENSRNOG00000033609	306659	Irx1	iroquois homeobox 1	129.073	-0.12206	0.136001	-0.897499	0.369453	0.737615	123.697	134.448	118.953	144.135	144.055	102.555	108.789	119.338	137.755	122.027	136.192	156.926
ENSRNOG00000054020	NA	NA	NA	0	NA	NA	NA	NA	NA	0	0	0	0	0	0	0	0	0	0	0	0
ENSRNOG00000054169	NA	NA	NA	0	NA	NA	NA	NA	NA	0	0	0	0	0	0	0	0	0	0	0	0
ENSRNOG00000057928	NA	NA	NA	0	NA	NA	NA	NA	NA	0	0	0	0	0	0	0	0	0	0	0	0
ENSRNOG00000057721	NA	NA	NA	0	NA	NA	NA	NA	NA	0	0	0	0	0	0	0	0	0	0	0	0
ENSRNOG00000016812	306664	Adamts16	ADAM metallopeptidase with thrombospondin type 1 motif, 16	26.9368	-0.227975	0.300714	-0.758113	0.448383	0.788114	24.8453	29.0284	34.8654	20.0188	28.1847	12.5775	28.5801	20.0569	37.6596	35.8334	27.4496	24.1425
ENSRNOG00000047117	NA	NA	NA	0.196941	-0.0194041	3.16075	-0.00613909	0.995102	NA	0.200188	0.193694	0	1.00094	0	0	0	0	0	0.968469	0	0
ENSRNOG00000023053	306665	Ice1	interactor of little elongation complex ELL subunit 1	2678.13	-0.118672	0.048574	-2.44311	0.0145612	0.125326	2567.75	2788.51	2639.51	2394.25	2503.22	2519.36	2782.41	2723.72	2637.16	2788.22	2841.04	2952.42
ENSRNOG00000049434	NA	NA	NA	0.0991042	-0.596473	3.16075	-0.188713	0.850318	NA	0	0.198208	0	0	0	0	0	0	0.991042	0	0	0
ENSRNOG00000052375	NA	NA	NA	0	NA	NA	NA	NA	NA	0	0	0	0	0	0	0	0	0	0	0	0
ENSRNOG00000017095	679881	LOC679881	similar to dihydrolipoamide S-acetyltransferase (E2 component of pyruvate dehydrogenase complex)	25.9044	-0.0610209	0.285535	-0.213707	0.830776	0.955034	25.3126	26.4961	16.4072	35.0329	17.7459	24.1874	33.1898	30.0853	23.785	23.2433	22.1709	33.1959
ENSRNOG00000055337	NA	NA	NA	0.100094	0.557668	3.16075	0.176436	0.859952	NA	0.200188	0	0	1.00094	0	0	0	0	0	0	0	0
ENSRNOG00000057357	NA	NA	NA	0	NA	NA	NA	NA	NA	0	0	0	0	0	0	0	0	0	0	0	0
ENSRNOG00000017150	290939	Med10	mediator complex subunit 10	559.395	-0.0184515	0.06858	-0.26905	0.787891	0.941371	555.977	562.814	549.643	588.552	562.65	575.661	503.378	598.698	577.777	528.784	517.32	591.49
ENSRNOG00000043733	NA	NA	NA	0	NA	NA	NA	NA	NA	0	0	0	0	0	0	0	0	0	0	0	0
ENSRNOG00000034075	679949	Ube2ql1	ubiquitin-conjugating enzyme E2Q family-like 1	2943.57	0.0187705	0.0482726	0.388844	0.697391	0.906217	2962.74	2924.39	2947.15	2762.59	3121.2	3061.16	2921.62	3036.61	3028.62	2882.16	3006.79	2667.74
ENSRNOG00000017254	361191	Nsun2	NOP2/Sun RNA methyltransferase 2	1444.87	0.0119454	0.042526	0.280895	0.778791	0.938746	1450.65	1439.09	1482.8	1466.38	1393.58	1447.38	1463.12	1431.06	1492.51	1377.16	1484.39	1410.32
ENSRNOG00000017601	24950	Srd5a1	steroid 5 alpha-reductase 1	690.064	-0.191651	0.121875	-1.57252	0.115829	0.434849	644.217	735.912	797.802	574.539	593.967	548.571	706.205	659.871	635.258	629.505	843.548	911.378
ENSRNOG00000052644	NA	NA	NA	0	NA	NA	NA	NA	NA	0	0	0	0	0	0	0	0	0	0	0	0
ENSRNOG00000017613	306672	Tent4a	terminal nucleotidyltransferase 4A	1252.83	-0.0774392	0.0490246	-1.5796	0.114199	0.431165	1218.95	1286.71	1161.84	1200.13	1253.7	1233.56	1245.54	1268.6	1246.73	1268.69	1404.15	1245.35
ENSRNOG00000055880	NA	NA	NA	5.22269	0.147114	0.618862	0.237717	0.812101	0.948398	5.49569	4.94969	5.12726	7.00657	3.13163	4.83749	7.37551	6.01706	7.92833	6.77928	0	4.02374
ENSRNOG00000017678	NA	NA	NA	44.287	0.0952829	0.204935	0.464942	0.641973	0.885239	45.8147	42.7593	50.2472	46.0432	43.8429	48.3749	40.5653	38.1081	42.6148	57.1397	31.6727	44.2612
ENSRNOG00000058077	NA	NA	NA	313.618	-0.0934812	0.0765821	-1.22067	0.222212	0.600002	303.474	323.763	285.076	328.308	302.725	297.022	304.24	309.879	315.151	338.964	318.838	335.983
ENSRNOG00000032150	81636	Adcy2	adenylate cyclase 2	3699.45	-0.100298	0.0440664	-2.27606	0.0228423	0.1663	3570.71	3828.19	3405.53	3584.36	3633.74	3584.58	3645.34	3807.8	3498.38	3997.84	4043.54	3793.39
ENSRNOG00000055957	NA	NA	NA	0	NA	NA	NA	NA	NA	0	0	0	0	0	0	0	0	0	0	0	0
ENSRNOG00000047406	361192	RGD1308544	LOC361192	344.893	0.0311596	0.0830617	0.375138	0.707558	0.909447	348.657	341.13	360.959	368.345	343.436	299.924	370.619	341.97	358.757	360.271	337.842	306.811
ENSRNOG00000027422	290946	Fastkd3	FAST kinase domains 3	466.843	0.0394167	0.0681234	0.578607	0.562854	0.851967	473.213	460.472	480.937	462.434	468.701	465.366	488.627	465.32	438.04	505.541	472.978	420.481
ENSRNOG00000017826	290947	Mtrr	5-methyltetrahydrofolate-homocysteine methyltransferase reductase	556.813	0.147091	0.0657997	2.23543	0.0253892	0.177068	585.088	528.537	557.846	602.565	554.299	592.108	618.62	522.482	576.786	542.343	515.209	485.867
ENSRNOG00000042308	680200	LOC680200	similar to zinc finger protein 455	42.7832	-0.414647	0.234887	-1.7653	0.0775127	0.347829	36.6014	48.965	35.8908	44.0413	18.7898	47.4074	36.8775	52.1479	45.5879	41.6442	60.1781	45.2671
ENSRNOG00000058041	NA	NA	NA	0	NA	NA	NA	NA	NA	0	0	0	0	0	0	0	0	0	0	0	0
ENSRNOG00000051377	NA	NA	NA	1013.17	0.227211	0.0641378	3.54255	0.000396281	0.00950145	1093.1	933.254	1128	1099.03	1212.99	1056.51	968.957	945.682	909.776	983.965	960.737	866.111
ENSRNOG00000059310	NA	NA	NA	0	NA	NA	NA	NA	NA	0	0	0	0	0	0	0	0	0	0	0	0
ENSRNOG00000017963	NA	NA	NA	241.605	0.0547092	0.0939429	0.582367	0.560319	0.850318	246.124	237.085	212.269	272.255	243.224	243.809	259.065	214.609	228.931	255.676	241.768	244.443
ENSRNOG00000049259	102549842	LOC102549842	zinc finger protein 91-like	345.671	0.101861	0.0880339	1.15706	0.247246	0.63068	357.87	333.473	298.407	393.369	357.006	377.324	363.244	320.91	327.044	374.798	315.671	328.941
ENSRNOG00000016462	102547287	LOC102547287	zinc finger protein 728-like	290.38	-0.0322284	0.0815035	-0.395423	0.692531	0.904494	287.127	293.633	302.509	277.26	272.452	309.599	273.816	295.839	267.581	299.257	296.667	308.822
ENSRNOG00000056694	NA	NA	NA	25.7898	-0.0841428	0.276897	-0.303878	0.761221	0.931617	25.0542	26.5254	22.56	32.03	18.7898	25.1549	26.7362	24.0683	30.7223	36.8018	16.8921	24.1425
ENSRNOG00000049256	104797378	Mir29b-3	microRNA mir-29b-3	0	NA	NA	NA	NA	NA	0	0	0	0	0	0	0	0	0	0	0	0
ENSRNOG00000046712	104797376	Mir3556b-2	microRNA mir-3556b-2	0	NA	NA	NA	NA	NA	0	0	0	0	0	0	0	0	0	0	0	0
ENSRNOG00000054816	NA	NA	NA	0	NA	NA	NA	NA	NA	0	0	0	0	0	0	0	0	0	0	0	0
ENSRNOG00000049881	NA	NA	NA	0	NA	NA	NA	NA	NA	0	0	0	0	0	0	0	0	0	0	0	0
ENSRNOG00000047145	102551340	LOC102551340	zinc finger protein 728-like	405.987	0.00519927	0.0733719	0.0708619	0.943508	0.984727	406.472	405.503	393.774	430.404	372.664	396.674	438.843	412.169	388.488	388.356	438.138	400.363
ENSRNOG00000046353	501406	LOC501406	similar to regulator of sex-limitation candidate 1	202.666	0.0277655	0.110655	0.25092	0.801876	0.94496	204.612	200.72	183.556	241.226	203.556	178.987	215.734	216.614	224.966	181.104	184.757	196.158
ENSRNOG00000054466	NA	NA	NA	9.71994	0.431807	0.472266	0.914329	0.360544	0.731466	11.1641	8.27575	15.3818	7.00657	13.5704	10.6425	9.21938	5.01422	3.96417	12.5901	14.7806	5.02968
ENSRNOG00000057057	NA	NA	NA	5.31836	-0.0649384	0.583785	-0.111237	0.911429	0.977356	5.21346	5.42325	5.12726	9.00845	6.26327	2.90249	2.76581	2.00569	4.95521	6.77928	6.33453	7.04155
ENSRNOG00000053328	NA	NA	NA	13.564	-0.71534	0.380261	-1.88118	0.0599477	0.302147	10.2567	16.8713	8.20362	11.0103	12.5265	3.86999	15.6729	20.0569	16.8477	13.5586	14.7806	19.1128
ENSRNOG00000023081	NA	NA	NA	0	NA	NA	NA	NA	NA	0	0	0	0	0	0	0	0	0	0	0	0
ENSRNOG00000016368	171010	Ppp1r14c	protein phosphatase 1, regulatory (inhibitor) subunit 14c	371.205	-0.330634	0.0804286	-4.11091	3.94e-05	0.00147133	328.615	413.795	289.178	357.335	297.505	337.657	361.4	408.158	428.13	395.135	418.079	419.475
ENSRNOG00000016286	308129	Iyd	iodotyrosine deiodinase	2.17382	-0.27897	0.971036	-0.287291	0.77389	NA	1.96634	2.38129	0	1.00094	4.17551	0.967497	3.68775	4.01138	0.991042	4.84235	1.05576	1.00594
ENSRNOG00000053056	NA	NA	NA	0	NA	NA	NA	NA	NA	0	0	0	0	0	0	0	0	0	0	0	0
ENSRNOG00000016011	679812	Plekhg1	pleckstrin homology and RhoGEF domain containing G1	863.345	-0.283604	0.0834157	-3.39989	0.000674126	0.0138658	778.899	947.79	864.457	851.799	773.514	717.883	686.844	1015.88	791.842	927.793	972.351	1031.08
ENSRNOG00000019582	361472	Mthfd1l	methylenetetrahydrofolate dehydrogenase (NADP+ dependent) 1-like	558.001	0.0105478	0.0907196	0.116268	0.90744	0.976786	560.051	555.951	501.446	516.484	661.819	614.361	506.144	513.456	555.974	509.415	614.45	586.461
ENSRNOG00000055235	NA	NA	NA	0	NA	NA	NA	NA	NA	0	0	0	0	0	0	0	0	0	0	0	0
ENSRNOG00000019549	83425	Akap12	A-kinase anchoring protein 12	8870.56	0.0679176	0.0368206	1.84456	0.0651022	0.315329	9079.81	8661.3	8751.21	9254.68	9712.24	8966.76	8714.16	8652.54	8870.81	8744.31	8362.64	8676.2
ENSRNOG00000019544	308126	Zbtb2	zinc finger and BTB domain containing 2	355.3	-0.0916143	0.0909182	-1.00766	0.313619	0.693764	344.024	366.576	389.672	342.321	326.734	340.559	320.834	422.197	320.106	335.09	384.295	371.19
ENSRNOG00000019501	292268	Rmnd1	required for meiotic nuclear division 1 homolog	952.907	0.144243	0.055781	2.58588	0.00971313	0.0954502	1000.55	905.261	955.722	1080.01	993.772	1005.23	968.035	932.645	925.633	929.73	917.451	820.844
ENSRNOG00000019489	292267	Armt1	acidic residue methyltransferase 1	562.974	-0.0272956	0.0721432	-0.378353	0.705168	0.908876	557.703	568.246	527.083	537.504	608.581	524.384	590.962	547.553	520.297	631.442	558.495	583.443
ENSRNOG00000054876	NA	NA	NA	4.58835	0.880387	0.636131	1.38397	0.166367	0.518722	5.93585	3.24086	6.15272	5.00469	6.26327	5.80498	6.45357	5.01422	4.95521	0	4.22302	2.01187
ENSRNOG00000024280	292266	Ccdc170	coiled-coil domain containing 170	50.344	-0.363122	0.224713	-1.61593	0.106109	0.412234	43.9844	56.7036	33.8399	55.0516	29.2286	47.4074	54.3944	52.1479	44.5969	67.7928	48.5647	70.4155
ENSRNOG00000019358	24890	Esr1	estrogen receptor 1	88.2885	0.101406	0.200251	0.506392	0.612581	0.872251	91.3486	85.2284	51.2726	86.0807	106.476	96.7497	116.164	64.182	102.077	93.9415	84.4604	81.4808
ENSRNOG00000057689	NA	NA	NA	0.305684	0.557665	2.89149	0.192864	0.847065	NA	0.410181	0.201187	2.05091	0	0	0	0	0	0	0	0	1.00594
ENSRNOG00000055223	NA	NA	NA	0	NA	NA	NA	NA	NA	0	0	0	0	0	0	0	0	0	0	0	0
ENSRNOG00000055166	NA	NA	NA	0	NA	NA	NA	NA	NA	0	0	0	0	0	0	0	0	0	0	0	0
ENSRNOG00000018960	499010	Syne1	spectrin repeat containing nuclear envelope protein 1	13932	-0.00353558	0.0436757	-0.0809506	0.935481	0.983293	13915	13949	13965.6	13443.6	13760.4	13836.2	14569.4	13039	14314.6	15186.6	13355.3	13849.7
ENSRNOG00000052241	NA	NA	NA	0	NA	NA	NA	NA	NA	0	0	0	0	0	0	0	0	0	0	0	0
ENSRNOG00000018858	292264	Myct1	myc target 1	8.5696	-0.368934	0.57661	-0.639832	0.522282	0.830216	7.46418	9.67502	6.15272	13.0122	3.13163	5.80498	9.21938	6.01706	10.9015	13.5586	16.8921	1.00594
ENSRNOG00000053113	NA	NA	NA	4.98616	-0.0249686	0.638134	-0.0391275	0.968789	0.992076	4.93781	5.03452	10.2545	4.00375	2.08776	0.967497	7.37551	5.01422	3.96417	3.87388	5.27878	7.04155
ENSRNOG00000018808	117064	Vip	vasoactive intestinal peptide	88.6677	-0.110755	0.192911	-0.574122	0.565885	0.852923	85.2742	92.0611	78.9598	102.096	91.8613	87.0748	66.3795	123.35	67.3908	65.8559	96.0737	107.635
ENSRNOG00000054156	NA	NA	NA	0.292798	-1.69074	2.90748	-0.581514	0.560894	NA	0	0.585596	0	0	0	0	0	0	0.991042	1.93694	0	0
ENSRNOG00000024077	292263	Fbxo5	F-box protein 5	60.8016	0.224847	0.194326	1.15706	0.247247	0.63068	65.5763	56.0269	52.2981	77.0723	66.8082	75.4648	56.2382	59.1678	73.3371	59.0766	43.286	45.2671
ENSRNOG00000018773	361473	Mtrf1l	mitochondrial translational release factor 1-like	305.719	0.116557	0.0977884	1.19193	0.233287	0.61376	318.112	293.325	285.076	329.309	345.524	333.787	296.864	296.842	343.891	249.865	269.218	306.811
ENSRNOG00000059321	NA	NA	NA	0.0967497	0.557668	3.16075	0.176436	0.859952	NA	0.193499	0	0	0	0	0.967497	0	0	0	0	0	0
ENSRNOG00000055161	NA	NA	NA	0.301231	1.70089	2.49034	0.682995	0.49461	NA	0.602463	0	0	1.00094	1.04388	0.967497	0	0	0	0	0	0
ENSRNOG00000018690	308118	Rgs17	regulator of G-protein signaling 17	1003.14	-0.0633168	0.0649872	-0.974295	0.32991	0.706203	980.837	1025.45	896.246	946.888	960.368	989.75	1110.94	923.619	1030.68	1058.54	1064.2	1050.2
ENSRNOG00000033265	NA	NA	NA	0	NA	NA	NA	NA	NA	0	0	0	0	0	0	0	0	0	0	0	0
ENSRNOG00000059050	NA	NA	NA	0	NA	NA	NA	NA	NA	0	0	0	0	0	0	0	0	0	0	0	0
ENSRNOG00000059359	NA	NA	NA	0	NA	NA	NA	NA	NA	0	0	0	0	0	0	0	0	0	0	0	0
ENSRNOG00000060413	NA	NA	NA	0	NA	NA	NA	NA	NA	0	0	0	0	0	0	0	0	0	0	0	0
ENSRNOG00000018191	25601	Oprm1	opioid receptor, mu 1	152.411	0.011106	0.161089	0.0689433	0.945035	0.985411	152.915	151.907	131.258	180.169	111.695	144.157	197.295	125.355	174.423	155.924	128.802	175.033
ENSRNOG00000060991	NA	NA	NA	0.950732	2.63564	1.93273	1.36369	0.172666	NA	1.70089	0.200569	2.05091	0	0	0	6.45357	1.00284	0	0	0	0
ENSRNOG00000059866	NA	NA	NA	42.7107	0.265409	0.215344	1.23249	0.217768	0.59549	46.5804	38.8409	35.8908	51.0479	43.8429	54.1798	47.9408	43.1223	26.7581	34.8649	41.1745	48.2849
ENSRNOG00000018163	361474	Ipcef1	interaction protein for cytohesin exchange factors 1	78.1636	0.259895	0.179151	1.4507	0.146864	0.490808	85.0507	71.2765	79.9853	86.0807	56.3694	97.7172	105.101	73.2076	59.4625	66.8244	84.4604	72.4274
ENSRNOG00000055098	NA	NA	NA	0	NA	NA	NA	NA	NA	0	0	0	0	0	0	0	0	0	0	0	0
ENSRNOG00000018052	308113	Cnksr3	Cnksr family member 3	526.122	0.00624284	0.0803386	0.0777066	0.938061	0.984213	527.175	525.07	503.497	538.505	494.798	609.523	489.549	576.635	522.279	463.897	517.32	545.217
ENSRNOG00000004144	NA	NA	NA	31.0333	-0.308009	0.257185	-1.19762	0.231066	0.610766	27.8194	34.2473	35.8908	21.0197	37.5796	27.0899	17.5168	36.1024	36.6685	37.7703	28.5054	32.19
ENSRNOG00000060056	NA	NA	NA	0	NA	NA	NA	NA	NA	0	0	0	0	0	0	0	0	0	0	0	0
ENSRNOG00000016919	245926	Scaf8	SR-related CTD-associated factor 8	2550.83	0.0334635	0.0441213	0.758442	0.448186	0.78803	2580.14	2521.52	2460.06	2479.32	2675.46	2553.23	2732.62	2494.07	2549.95	2380.5	2547.54	2635.55
ENSRNOG00000057561	NA	NA	NA	17.1841	0.159325	0.316605	0.50323	0.614803	0.872906	18.1115	16.2567	12.3054	23.0216	16.702	15.48	23.0485	16.0455	13.8746	16.464	14.7806	20.1187
ENSRNOG00000016728	100362710	Tiam2	TIAM Rac1 associated GEF 2	231.326	0.139653	0.126198	1.10662	0.268458	0.64941	242.421	220.231	237.905	265.249	179.547	278.639	250.767	232.66	200.19	251.802	235.433	181.069
ENSRNOG00000056223	308140	Tfb1m	transcription factor B1, mitochondrial	427.884	0.246582	0.0662846	3.72005	0.000199181	0.00548319	464.454	391.315	476.835	440.413	479.14	455.691	470.188	385.092	377.587	415.473	380.072	398.351
ENSRNOG00000023531	680178	Cldn20	claudin 20	0.100284	-0.596473	3.16075	-0.188713	0.850318	NA	0	0.200569	0	0	0	0	0	1.00284	0	0	0	0
ENSRNOG00000016490	292279	Nox3	NADPH oxidase 3	2.07461	-1.00086	1.11285	-0.899368	0.368457	NA	1.38753	2.76169	1.02545	0	2.08776	2.90249	0.921938	4.01138	0	6.77928	0	3.01781
ENSRNOG00000059546	NA	NA	NA	0.706122	-1.32909	1.82823	-0.72698	0.467238	NA	0.386999	1.02525	0	0	0	1.93499	0	1.00284	0	0	2.11151	2.01187
ENSRNOG00000054504	NA	NA	NA	0.383776	-0.0194099	2.38812	-0.00812769	0.993515	NA	0.368775	0.398777	0	0	0	0	1.84388	1.00284	0.991042	0	0	0
ENSRNOG00000053507	NA	NA	NA	0	NA	NA	NA	NA	NA	0	0	0	0	0	0	0	0	0	0	0	0
ENSRNOG00000053052	102548472	LOC102548472	uncharacterized LOC102548472	0.392533	-0.0194107	2.12439	-0.00913708	0.99271	NA	0.393163	0.391902	0	0	1.04388	0	0.921938	0	0.991042	0.968469	0	0
ENSRNOG00000017030	282546	Arid1b	AT-rich interaction domain 1B	2086.15	-0.06249	0.0511983	-1.22055	0.222257	0.600025	2040.61	2131.7	2006.81	1881.76	2013.64	2075.28	2225.56	2202.25	2055.42	2017.32	2145.29	2238.21
ENSRNOG00000016973	292228	Tmem242	transmembrane protein 242	533.078	-0.0324457	0.0776239	-0.417986	0.675957	0.89904	526.995	539.16	497.345	594.558	474.964	500.196	567.914	553.57	518.315	543.311	495.149	585.455
ENSRNOG00000029049	499014	Zdhhc14	zinc finger, DHHC-type containing 14	976.539	0.021378	0.0637131	0.335535	0.737222	0.922143	983.978	969.1	1074.67	918.862	1045.97	990.717	889.67	999.835	890.946	989.776	1009.3	955.639
ENSRNOG00000058103	NA	NA	NA	0.0967497	0.557668	3.16075	0.176436	0.859952	NA	0.193499	0	0	0	0	0.967497	0	0	0	0	0	0
ENSRNOG00000046874	683687	Snx9	sorting nexin 9	405.795	-0.0191334	0.0914008	-0.209335	0.834187	0.956029	402.963	408.627	391.723	454.426	360.138	352.169	456.359	421.194	415.246	411.599	434.971	360.125
ENSRNOG00000017114	84018	Synj2	synaptojanin 2	862.625	0.16152	0.104884	1.53999	0.123562	0.447207	910.851	814.399	1147.48	857.804	857.024	904.61	787.335	853.42	688.774	760.248	982.908	786.642
ENSRNOG00000017889	499015	Serac1	serine active site containing 1	336.425	-0.0233269	0.0783332	-0.297791	0.765862	0.932808	333.6	339.249	325.068	315.296	325.69	359.909	342.039	368.044	355.784	317.658	338.897	315.864
ENSRNOG00000018007	502227	Gtf2h5	general transcription factor IIH subunit 5	1234.64	-0.0340833	0.0521367	-0.65373	0.513286	0.826552	1220.08	1249.19	1219.26	1256.18	1220.29	1121.33	1283.34	1171.32	1247.72	1296.78	1219.4	1310.73
ENSRNOG00000018012	499016	Tulp4	TUB like protein 4	4073.71	-3.16e-05	0.0504592	-0.000625669	0.999501	0.999854	4073.34	4074.08	3880.31	3857.62	3959.43	4294.72	4374.6	3983.3	3913.62	4032.71	3985.48	4455.29
ENSRNOG00000045491	NA	NA	NA	0.100594	-0.596473	3.16075	-0.188713	0.850318	NA	0	0.201187	0	0	0	0	0	0	0	0	0	1.00594
ENSRNOG00000018158	502228	Tmem181	transmembrane protein 181	1001.09	-0.0422822	0.0534756	-0.790682	0.42913	0.774945	986.031	1016.15	960.849	942.884	934.271	1004.26	1087.89	1010.87	992.033	1020.77	1043.09	1013.98
ENSRNOG00000018207	83462	Dynlt1	dynein light chain Tctex-type 1	473.603	-0.34764	0.0719273	-4.83321	1.34e-06	9.59e-05	416.921	530.286	422.486	448.42	432.165	405.381	376.151	518.47	486.601	523.942	571.164	551.253
ENSRNOG00000018321	499017	Sytl3	synaptotagmin-like 3	3.2992	-0.246576	0.835363	-0.295173	0.767862	NA	3.04162	3.55679	5.12726	3.00282	4.17551	2.90249	0	2.00569	6.93729	6.77928	1.05576	1.00594
ENSRNOG00000018524	54319	Ezr	ezrin	1265.29	-0.148789	0.0795849	-1.86956	0.0615446	0.305678	1200.1	1330.48	1421.28	1245.17	1017.78	1124.23	1192.07	1314.73	1186.28	1418.81	1374.59	1358.01
ENSRNOG00000058299	NA	NA	NA	0	NA	NA	NA	NA	NA	0	0	0	0	0	0	0	0	0	0	0	0
ENSRNOG00000018762	361476	Rsph3	radial spoke head 3	300.636	-0.0229953	0.0853327	-0.269478	0.787562	0.941371	298.367	302.905	292.254	292.274	328.822	302.827	275.66	265.754	308.214	330.248	313.559	296.751
ENSRNOG00000018915	308097	Tagap	T-cell activation RhoGTPase activating protein	44.6099	0.292131	0.223416	1.30757	0.19102	0.557516	49.1084	40.1114	44.0945	43.0404	64.7204	51.2774	42.4092	29.0825	31.7133	42.6126	54.8993	42.2493
ENSRNOG00000058258	NA	NA	NA	0	NA	NA	NA	NA	NA	0	0	0	0	0	0	0	0	0	0	0	0
ENSRNOG00000018935	499018	RGD1560015	similar to glycoprotein, synaptic 2	937.981	-0.00151952	0.0674763	-0.0225193	0.982034	0.995253	937.639	938.323	894.195	927.87	1002.12	936.537	927.47	941.671	1090.15	929.73	870.998	859.07
ENSRNOG00000030210	308099	Fndc1	fibronectin type III domain containing 1	431.526	-0.473307	0.130889	-3.6161	0.000299077	0.0074893	361.337	501.715	417.359	367.344	257.838	427.634	336.507	442.254	430.112	625.631	524.71	485.867
ENSRNOG00000054760	NA	NA	NA	0	NA	NA	NA	NA	NA	0	0	0	0	0	0	0	0	0	0	0	0
ENSRNOG00000058069	NA	NA	NA	0.300853	-1.72325	3.1389	-0.548999	0.583006	NA	0	0.601706	0	0	0	0	0	3.00853	0	0	0	0
ENSRNOG00000019048	24787	Sod2	superoxide dismutase 2	6307.53	0.0392067	0.0433178	0.905093	0.365416	0.7356	6393.07	6222	5889.17	6755.33	6168.28	6484.17	6668.38	6158.46	6352.58	6335.73	5923.84	6339.41
ENSRNOG00000019091	499020	Wtap	WT1 associated protein	2664.44	0.0561099	0.0347868	1.61297	0.106752	0.413674	2716.34	2612.53	2612.85	2760.59	2780.89	2778.65	2648.73	2557.25	2593.56	2656.51	2628.83	2626.5
ENSRNOG00000019189	308100	Acat2	acetyl-CoA acetyltransferase 2	611.822	-0.190982	0.0666839	-2.864	0.00418331	0.0526165	571.346	652.297	624.501	582.546	560.562	515.676	573.446	651.849	635.258	618.852	714.746	640.781
ENSRNOG00000013975	365096	Acat2l1	acetyl-CoA acetyltransferase 2-like 1	172.534	0.0236828	0.102043	0.232086	0.816471	0.949589	173.981	171.088	162.022	182.171	186.854	167.377	171.48	179.509	188.298	157.86	166.809	162.962
ENSRNOG00000014160	24818	Tcp1	t-complex 1	4088.19	0.025572	0.0424739	0.602064	0.547131	0.843544	4124.72	4051.66	3975.68	3990.74	4443.79	4127.34	4086.03	3873.99	4139.58	4281.6	3967.53	3995.58
ENSRNOG00000058152	NA	NA	NA	1.28659	0.668522	1.471	0.454467	0.649493	NA	1.58213	0.991042	2.05091	3.00282	0	1.93499	0.921938	0	4.95521	0	0	0
ENSRNOG00000051969	NA	NA	NA	0.0968469	-0.596473	3.16075	-0.188713	0.850318	NA	0	0.193694	0	0	0	0	0	0	0	0.968469	0	0
ENSRNOG00000014582	292244	Mrpl18	mitochondrial ribosomal protein L18	499.365	-0.0575226	0.0826801	-0.695725	0.486601	0.812018	489.298	509.433	446.072	539.506	498.974	438.276	523.661	556.578	527.234	452.275	535.268	475.808
ENSRNOG00000023140	361478	Pnldc1	PARN like, ribonuclease domain containing 1	22.6547	-0.325637	0.289471	-1.12494	0.260615	0.641611	20.1014	25.2081	19.4836	20.0188	15.6582	23.2199	22.1265	25.0711	16.8477	32.928	19.0036	32.19
ENSRNOG00000014965	404641	Mas1l	MAS1 proto-oncogene like, G protein-coupled receptor	25.5288	0.382041	0.325379	1.17414	0.240338	0.622626	28.8639	22.1938	32.8145	40.0375	21.9214	14.5125	35.0336	26.0739	25.7671	10.6532	25.3381	23.1365
ENSRNOG00000014971	25153	Mas1	MAS1 proto-oncogene, G protein-coupled receptor	79.2554	-0.130234	0.224296	-0.580636	0.561486	0.851077	75.647	82.8638	71.7817	102.096	67.8521	59.9848	76.5209	67.1905	65.4088	99.7523	125.635	56.3324
ENSRNOG00000014997	25151	Igf2r	insulin-like growth factor 2 receptor	2405.22	0.0857885	0.0382697	2.24168	0.0249819	0.175931	2476.68	2333.75	2353.41	2423.27	2564.81	2522.27	2519.66	2262.42	2409.22	2363.06	2317.38	2316.67
ENSRNOG00000051780	NA	NA	NA	0.100284	-0.596473	3.16075	-0.188713	0.850318	NA	0	0.200569	0	0	0	0	0	1.00284	0	0	0	0
ENSRNOG00000056441	NA	NA	NA	0	NA	NA	NA	NA	NA	0	0	0	0	0	0	0	0	0	0	0	0
ENSRNOG00000016337	24904	Slc22a1	solute carrier family 22 member 1	1.461	0.16748	1.13718	0.147276	0.882914	NA	1.5451	1.37689	1.02545	1.00094	1.04388	0.967497	3.68775	0	2.97313	2.90541	0	1.00594
ENSRNOG00000016625	29503	Slc22a2	solute carrier family 22 member 2	40.9568	-0.176478	0.203726	-0.86625	0.386353	0.748803	38.4382	43.4753	38.9672	45.0422	34.448	38.6999	35.0336	51.145	37.6596	36.8018	47.509	44.2612
ENSRNOG00000053944	NA	NA	NA	0.0991042	-0.596473	3.16075	-0.188713	0.850318	NA	0	0.198208	0	0	0	0	0	0	0.991042	0	0	0
ENSRNOG00000022946	29504	Slc22a3	solute carrier family 22 member 3	28.2813	-0.210567	0.276776	-0.760785	0.446785	0.787351	26.1758	30.3869	29.7381	29.0272	15.6582	24.1874	32.2678	18.0512	36.6685	27.1171	35.8957	34.2018
ENSRNOG00000017223	85253	Plg	plasminogen	9.73755	0.317721	0.456158	0.696515	0.486106	0.811766	10.8239	8.65116	10.2545	9.00845	16.702	13.545	4.60969	11.0313	5.94625	5.81082	7.39029	13.0772
ENSRNOG00000017412	NA	NA	NA	33.5406	0.892786	1.14992	0.776389	0.437519	0.780272	43.6156	23.4655	3.07636	108.101	90.8174	8.70748	7.37551	6.01706	12.8835	87.1622	4.22302	7.04155
ENSRNOG00000017419	308106	Map3k4	mitogen activated protein kinase kinase kinase 4	1561.36	-0.0204776	0.0482634	-0.424289	0.671355	0.896895	1549.98	1572.73	1524.85	1476.38	1502.14	1594.44	1652.11	1557.42	1662.97	1564.08	1599.47	1479.73
ENSRNOG00000059864	NA	NA	NA	0	NA	NA	NA	NA	NA	0	0	0	0	0	0	0	0	0	0	0	0
ENSRNOG00000055981	NA	NA	NA	1.94905	1.54929	1.01522	1.52606	0.126995	NA	2.90386	0.994227	1.02545	3.00282	1.04388	4.83749	4.60969	2.00569	0.991042	0.968469	0	1.00594
ENSRNOG00000017731	170919	Agpat4	1-acylglycerol-3-phosphate O-acyltransferase 4	1869.69	-0.129104	0.0485382	-2.65984	0.00781789	0.0822215	1785.95	1953.43	1803.77	1803.69	1698.39	1894.36	1729.56	2034.77	1904.78	1817.82	1942.59	2067.2
ENSRNOG00000054620	NA	NA	NA	39.1098	0.18803	0.22505	0.835501	0.403436	0.760349	41.6725	36.5472	44.0945	25.0235	52.1939	47.4074	39.6433	35.0995	33.6954	36.8018	35.8957	41.2434
ENSRNOG00000055141	NA	NA	NA	0.293429	0.557665	2.53226	0.220224	0.825696	NA	0.393163	0.193694	0	0	1.04388	0	0.921938	0	0	0.968469	0	0
ENSRNOG00000055547	NA	NA	NA	156.136	0.0793919	0.132531	0.599042	0.549145	0.844584	160.436	151.836	172.276	189.177	130.485	147.06	163.183	138.392	125.862	180.135	147.806	166.985
ENSRNOG00000044833	NA	NA	NA	0	NA	NA	NA	NA	NA	0	0	0	0	0	0	0	0	0	0	0	0
ENSRNOG00000048297	499022	Qk	quaking	202.646	-0.0829303	0.111539	-0.743511	0.457173	0.794525	196.616	208.677	185.607	199.187	157.626	214.784	225.875	221.629	187.307	193.694	216.43	224.324
ENSRNOG00000060475	NA	NA	NA	51.115	-0.222822	0.19639	-1.13459	0.256548	0.637416	47.1691	55.0608	48.1963	41.0385	40.7112	56.1148	49.7847	41.1166	65.4088	64.8874	48.5647	55.3265
ENSRNOG00000017367	292295	Pabpc6	poly(A) binding protein, cytoplasmic 6	0.791849	-0.0260591	1.44092	-0.0180851	0.985571	NA	0.783165	0.800533	1.02545	1.00094	0	0.967497	0.921938	2.00569	0.991042	0	0	1.00594
ENSRNOG00000049044	NA	NA	NA	0	NA	NA	NA	NA	NA	0	0	0	0	0	0	0	0	0	0	0	0
ENSRNOG00000011243	681210	MGC94891	hypothetical protein LOC681210	3.15697	-0.305644	0.858843	-0.355879	0.721931	NA	2.82267	3.49127	1.02545	2.00188	7.30715	1.93499	1.84388	1.00284	0.991042	1.93694	9.5018	4.02374
ENSRNOG00000011310	63885	Pde10a	phosphodiesterase 10A	834.613	0.231767	0.100602	2.30381	0.0212332	0.159708	901.572	767.653	789.598	890.835	967.675	1041.99	817.759	759.153	606.518	894.866	733.75	843.98
ENSRNOG00000012229	292301	Tbxt	T-box transcription factor T	5.21509	-0.438482	0.64973	-0.674868	0.49976	0.819475	4.46201	5.96818	5.12726	6.00563	7.30715	3.86999	0	4.01138	4.95521	11.6216	4.22302	5.02968
ENSRNOG00000024172	681288	T2	brachyury 2	34.5029	0.110808	0.25161	0.440395	0.659651	0.891494	35.8673	33.1385	37.9417	29.0272	53.2378	22.2524	36.8775	34.0967	26.7581	36.8018	34.8399	33.1959
ENSRNOG00000024149	361481	Prr18	proline rich 18	206.941	-0.21416	0.135856	-1.57637	0.114941	0.433266	191.459	222.423	204.065	152.143	171.196	181.889	248.001	268.762	198.208	192.725	229.099	223.318
ENSRNOG00000024140	292305	Sft2d1	SFT2 domain containing 1	459.87	-0.0566868	0.0677358	-0.836882	0.402659	0.76021	450.957	468.783	482.988	454.426	466.613	426.666	424.092	483.371	445.969	447.433	478.257	488.885
ENSRNOG00000012415	171087	Mpc1	mitochondrial pyruvate carrier 1	2722.27	-0.0437292	0.0547525	-0.79867	0.424482	0.773386	2681.34	2763.2	2714.37	2961.78	2823.69	2453.57	2453.28	2709.68	2688.7	2806.62	2811.48	2799.52
ENSRNOG00000012964	308163	Ccr6	C-C motif chemokine receptor 6	1.30635	-0.679312	1.18651	-0.572528	0.566965	NA	1.01264	1.60005	2.05091	1.00094	1.04388	0.967497	0	0	3.96417	0.968469	1.05576	2.01187
ENSRNOG00000055093	683722	Fgfr1op	Fgfr1 oncogene partner	631.47	-0.205736	0.0771165	-2.66786	0.00763349	0.081212	586.52	676.42	520.93	568.533	661.819	594.043	587.275	621.763	752.201	661.464	718.969	627.704
ENSRNOG00000013190	292306	Rnaset2	ribonuclease T2	1190.27	0.227944	0.0686491	3.32042	0.000898825	0.0171101	1284.34	1096.19	1353.6	1455.36	1221.34	1231.62	1159.8	1093.1	1205.11	1109.87	1015.64	1057.24
ENSRNOG00000057484	NA	NA	NA	26.2008	-0.118704	0.274525	-0.432396	0.665454	0.894535	25.1264	27.2752	19.4836	27.0253	27.1408	27.0899	24.8923	40.1138	22.794	22.2748	19.0036	32.19
ENSRNOG00000052521	NA	NA	NA	0	NA	NA	NA	NA	NA	0	0	0	0	0	0	0	0	0	0	0	0
ENSRNOG00000013194	117269	Rps6ka2	ribosomal protein S6 kinase A2	1706.43	0.105275	0.060527	1.7393	0.0819816	0.359433	1768.78	1644.09	1952.46	1721.61	1789.21	1661.19	1719.41	1770.02	1591.61	1496.28	1592.08	1770.45
ENSRNOG00000060227	NA	NA	NA	0	NA	NA	NA	NA	NA	0	0	0	0	0	0	0	0	0	0	0	0
ENSRNOG00000039255	292310	Gpr31	G protein-coupled receptor 31	14.024	0.0837202	0.340065	0.246189	0.805536	0.945906	14.4411	13.607	13.3309	14.0131	16.702	10.6425	17.5168	15.0427	13.8746	14.527	9.5018	15.089
ENSRNOG00000013374	308169	Tcp10b	t-complex protein 10b	0.203492	-0.0194041	3.16075	-0.00613909	0.995102	NA	0.208776	0.198208	0	0	1.04388	0	0	0	0.991042	0	0	0
ENSRNOG00000033901	292311	Ttll2	tubulin tyrosine ligase like 2	1.23536	1.57868	1.55094	1.01789	0.308732	NA	1.84722	0.623489	2.05091	0	6.26327	0	0.921938	0	0	0	2.11151	1.00594
ENSRNOG00000047027	685007	Unc93a	unc-93 homolog A	1.06152	2.81219	1.54142	1.82441	0.0680899	NA	1.92247	0.200569	1.02545	0	2.08776	0.967497	5.53163	1.00284	0	0	0	0
ENSRNOG00000053284	NA	NA	NA	0	NA	NA	NA	NA	NA	0	0	0	0	0	0	0	0	0	0	0	0
ENSRNOG00000023753	26955	Afdn	afadin, adherens junction formation factor	3170.98	0.0385879	0.0410635	0.939714	0.347364	0.723304	3213.22	3128.74	3186.08	3119.93	3144.16	3350.44	3265.5	3026.58	2963.21	3227.91	3113.42	3312.55
ENSRNOG00000051938	NA	NA	NA	41.9857	-0.418294	0.300111	-1.3938	0.163378	0.51495	35.9393	48.0321	23.5854	56.0526	26.0969	43.5374	30.424	29.0825	38.6506	78.446	51.732	42.2493
ENSRNOG00000058564	NA	NA	NA	21.5836	0.0352903	0.33592	0.105056	0.916332	0.978424	21.8574	21.3099	23.5854	14.0131	31.3163	15.48	24.8923	17.0483	25.7671	12.5901	17.9478	33.1959
ENSRNOG00000056439	NA	NA	NA	0	NA	NA	NA	NA	NA	0	0	0	0	0	0	0	0	0	0	0	0
ENSRNOG00000054756	NA	NA	NA	0.397816	1.12162	2.33986	0.479353	0.631688	NA	0.601939	0.193694	0	0	2.08776	0	0.921938	0	0	0.968469	0	0
ENSRNOG00000052956	NA	NA	NA	0	NA	NA	NA	NA	NA	0	0	0	0	0	0	0	0	0	0	0	0
ENSRNOG00000059551	499027	RGD1560718	similar to putative protein kinase	0.208121	-0.0194041	3.16075	-0.00613909	0.995102	NA	0.205091	0.211151	1.02545	0	0	0	0	0	0	0	1.05576	0
ENSRNOG00000051553	103690980	LOC103690980	neuronal tyrosine-phosphorylated phosphoinositide-3-kinase adapter 1-like	0	NA	NA	NA	NA	NA	0	0	0	0	0	0	0	0	0	0	0	0
ENSRNOG00000059913	NA	NA	NA	0.584245	-0.0425266	2.18183	-0.0194913	0.984449	NA	0.573866	0.594625	1.02545	0	0	0	1.84388	0	2.97313	0	0	0
ENSRNOG00000055136	NA	NA	NA	0	NA	NA	NA	NA	NA	0	0	0	0	0	0	0	0	0	0	0	0
ENSRNOG00000053004	102551080	LOC102551080	uncharacterized LOC102551080	0	NA	NA	NA	NA	NA	0	0	0	0	0	0	0	0	0	0	0	0
ENSRNOG00000061719	NA	NA	NA	0.281137	1.61913	2.94289	0.550184	0.582193	NA	0.562275	0	0	0	0	0.967497	1.84388	0	0	0	0	0
ENSRNOG00000060438	NA	NA	NA	39.8075	-0.310944	0.270419	-1.14986	0.250202	0.633123	35.5582	44.0568	39.9927	30.0282	31.3163	37.7324	38.7214	37.1052	45.5879	75.5406	35.8957	26.1543
ENSRNOG00000055577	NA	NA	NA	0	NA	NA	NA	NA	NA	0	0	0	0	0	0	0	0	0	0	0	0
ENSRNOG00000046250	100911027	LOC100911027	protein MAL2-like	0.193499	1.13474	3.16075	0.359009	0.719588	NA	0.386999	0	0	0	0	1.93499	0	0	0	0	0	0
ENSRNOG00000052093	292316	Smok2a	sperm motility kinase 2A	0.826932	-0.771783	1.8302	-0.421693	0.673249	NA	0.611051	1.04281	0	0	2.08776	0.967497	0	0	0.991042	0	4.22302	0
ENSRNOG00000054056	NA	NA	NA	1.39112	3.22728	1.36973	2.35614	0.0184658	NA	2.58404	0.198208	3.07636	0	4.17551	2.90249	2.76581	0	0.991042	0	0	0
ENSRNOG00000030145	292393	RGD1561667	similar to putative protein kinase	0.30788	0.557665	2.88478	0.193313	0.846714	NA	0.417551	0.198208	0	0	2.08776	0	0	0	0.991042	0	0	0
ENSRNOG00000055830	NA	NA	NA	1.72277	-0.190386	1.011	-0.188315	0.850629	NA	1.60968	1.83585	1.02545	2.00188	3.13163	0.967497	0.921938	2.00569	1.98208	0.968469	4.22302	0
ENSRNOG00000052700	NA	NA	NA	0	NA	NA	NA	NA	NA	0	0	0	0	0	0	0	0	0	0	0	0
ENSRNOG00000059261	NA	NA	NA	0	NA	NA	NA	NA	NA	0	0	0	0	0	0	0	0	0	0	0	0
ENSRNOG00000057320	NA	NA	NA	0	NA	NA	NA	NA	NA	0	0	0	0	0	0	0	0	0	0	0	0
ENSRNOG00000054834	NA	NA	NA	8.45078	3.45848	0.667507	5.18119	2.2e-07	2.05e-05	15.485	1.41653	17.4327	8.00751	20.8776	14.5125	16.5949	2.00569	0.991042	0.968469	2.11151	1.00594
ENSRNOG00000013671	685666	Vom2r9	vomeronasal 2 receptor, 9	0	NA	NA	NA	NA	NA	0	0	0	0	0	0	0	0	0	0	0	0
ENSRNOG00000022921	308212	Dact2	dishevelled-binding antagonist of beta-catenin 2	517.858	-0.0148579	0.0779252	-0.190669	0.848785	0.96017	515.149	520.568	484.014	528.496	500.018	513.741	549.475	560.59	535.163	563.649	508.874	434.564
ENSRNOG00000014166	292401	Smoc2	SPARC related modular calcium binding 2	31.0694	-0.381462	0.314773	-1.21186	0.225565	0.603772	27.0429	35.0958	47.1708	18.0169	31.3163	19.3499	19.3607	47.1337	24.776	43.5811	34.8399	25.1484
ENSRNOG00000061057	NA	NA	NA	0	NA	NA	NA	NA	NA	0	0	0	0	0	0	0	0	0	0	0	0
ENSRNOG00000010529	292406	Thbs2	thrombospondin 2	765.536	-0.384064	0.100315	-3.82858	0.000128883	0.00391376	664.245	866.826	743.453	715.671	559.519	624.036	678.546	873.477	859.233	1030.45	888.946	682.025
ENSRNOG00000058989	NA	NA	NA	0.885874	0.984667	1.53227	0.64262	0.520471	NA	1.17928	0.592471	1.02545	1.00094	0	3.86999	0	1.00284	0.991042	0.968469	0	0
ENSRNOG00000061383	NA	NA	NA	0	NA	NA	NA	NA	NA	0	0	0	0	0	0	0	0	0	0	0	0
ENSRNOG00000015609	308222	Wdr27	WD repeat domain 27	226.445	-0.0866528	0.0863394	-1.00363	0.315557	0.695604	219.624	233.266	220.472	219.206	219.214	223.492	215.734	243.691	217.038	235.338	244.935	225.33
ENSRNOG00000059948	NA	NA	NA	0.597885	2.69317	2.34812	1.14695	0.251403	NA	1.19577	0	3.07636	0	0	2.90249	0	0	0	0	0	0
ENSRNOG00000055517	NA	NA	NA	0	NA	NA	NA	NA	NA	0	0	0	0	0	0	0	0	0	0	0	0
ENSRNOG00000053938	NA	NA	NA	0.201138	1.13474	3.16075	0.359009	0.719588	NA	0.402275	0	0	0	1.04388	0.967497	0	0	0	0	0	0
ENSRNOG00000058803	NA	NA	NA	0.586988	-1.85945	1.8917	-0.982956	0.325629	NA	0.193499	0.980477	0	0	0	0.967497	0	0	0.991042	2.90541	0	1.00594
ENSRNOG00000060933	NA	NA	NA	1.11934	0.305565	1.7032	0.179406	0.857619	NA	1.24528	0.993402	2.05091	0	4.17551	0	0	1.00284	3.96417	0	0	0
ENSRNOG00000051787	NA	NA	NA	11.636	0.533392	0.550172	0.9695	0.332296	0.708526	13.7803	9.49176	23.5854	18.0169	16.702	9.67497	0.921938	8.02275	12.8835	3.87388	11.6133	11.0653
ENSRNOG00000015597	100125364	LOC100125364	hypothetical protein LOC100125364	711.124	-0.0104645	0.0658538	-0.158905	0.873743	0.968062	708.468	713.78	762.937	743.697	656.599	702.403	676.703	661.877	732.38	676.96	785.482	712.203
ENSRNOG00000061312	292404	Phf10	PHD finger protein 10	924.351	-0.165898	0.0491941	-3.37231	0.000745408	0.0149009	871.257	977.445	836.769	914.858	887.296	876.553	840.808	965.739	982.122	943.289	1008.25	987.829
ENSRNOG00000015293	365153	Tcte3	t-complex-associated testis expressed 3	4.30042	-0.234965	0.71625	-0.328049	0.742875	NA	3.93973	4.6611	2.05091	6.00563	4.17551	1.93499	5.53163	1.00284	5.94625	0.968469	6.33453	9.05343
ENSRNOG00000015230	361485	Ermard	ER membrane-associated RNA degradation	468.49	-0.00989604	0.0656964	-0.150633	0.880265	0.969039	466.944	470.036	471.708	463.435	479.14	457.626	462.813	486.379	503.449	461.96	470.867	427.523
ENSRNOG00000059984	84010	Dll1	delta like canonical Notch ligand 1	191.978	-0.277702	0.138311	-2.00781	0.0446633	0.252187	173.414	210.542	143.563	200.188	169.108	160.605	193.607	229.651	198.208	153.987	257.604	213.258
ENSRNOG00000058790	308218	Fam120b	family with sequence similarity 120B	3551.08	-0.0400528	0.0483821	-0.827843	0.40776	0.764095	3501.78	3600.38	3259.91	3424.21	3645.22	3611.67	3567.9	3416.69	3945.34	3531.04	3472.38	3636.46
ENSRNOG00000001488	94198	Psmb1	proteasome 20S subunit beta 1	3528.46	-0.0230659	0.0431701	-0.534304	0.593131	0.865085	3500.56	3556.37	3541.91	3748.52	3549.19	3296.26	3366.92	3584.16	3485.49	3713.11	3598.01	3401.07
ENSRNOG00000001489	117526	Tbp	TATA box binding protein	437.312	0.00625147	0.079693	0.0784444	0.937475	0.984013	438.22	436.404	461.454	412.387	448.868	468.269	400.121	436.237	416.238	384.482	479.313	465.748
ENSRNOG00000001490	58934	Pdcd2	programmed cell death 2	388.125	0.00559148	0.0727089	0.0769023	0.938701	0.984236	388.998	387.252	389.672	409.384	400.849	375.389	369.697	380.078	415.246	397.072	393.797	350.066
ENSRNOG00000021493	365155	Prdm9	PR/SET domain 9	56.7327	-0.11712	0.187126	-0.625888	0.531388	0.835127	54.4224	59.043	56.3999	60.0563	49.0623	51.2774	55.3163	43.1223	67.3908	67.7928	68.6241	48.2849
ENSRNOG00000056729	NA	NA	NA	0.0967497	0.557668	3.16075	0.176436	0.859952	NA	0.193499	0	0	0	0	0.967497	0	0	0	0	0	0
ENSRNOG00000014434	308215	Chd1	chromodomain helicase DNA binding protein 1	871.856	-0.0952145	0.0511429	-1.86174	0.0626402	0.307813	842.978	900.734	830.617	871.818	820.488	865.91	826.057	915.597	865.179	860.969	915.34	946.586
ENSRNOG00000048190	681433	Rgmb	repulsive guidance molecule BMP co-receptor b	1066.53	-0.0240073	0.0563928	-0.425715	0.670315	0.896483	1057.67	1075.39	1011.1	1032.97	1113.82	1054.57	1075.9	1179.34	1088.16	998.492	1012.47	1098.48
ENSRNOG00000052286	NA	NA	NA	0.39715	-0.0194099	2.3657	-0.00820474	0.993454	NA	0.393163	0.401138	0	0	1.04388	0	0.921938	2.00569	0	0	0	0
ENSRNOG00000061593	NA	NA	NA	0	NA	NA	NA	NA	NA	0	0	0	0	0	0	0	0	0	0	0	0
ENSRNOG00000056478	NA	NA	NA	0.285888	-0.596478	2.95523	-0.201838	0.840043	NA	0.184388	0.387388	0	0	0	0	0.921938	0	0	1.93694	0	0
ENSRNOG00000057242	NA	NA	NA	0	NA	NA	NA	NA	NA	0	0	0	0	0	0	0	0	0	0	0	0
ENSRNOG00000012692	308201	Riok2	RIO kinase 2	451.058	0.00150903	0.0759492	0.0198689	0.984148	0.996061	451.158	450.958	433.766	487.457	431.122	429.569	473.876	431.223	396.417	470.676	486.703	469.772
ENSRNOG00000012988	292381	Lix1	limb and CNS expressed 1	2282.78	-0.149214	0.0621852	-2.39951	0.0164172	0.13581	2164.88	2400.68	2343.16	2189.05	2139.95	1934.99	2217.26	2325.6	2120.83	2523.83	2460.97	2572.18
ENSRNOG00000047387	171105	Lnpep	leucyl and cystinyl aminopeptidase	0.80409	-0.712859	1.65609	-0.430447	0.666871	NA	0.617739	0.990441	0	1.00094	2.08776	0	0	0	0.991042	2.90541	1.05576	0
ENSRNOG00000035654	100314189	Mir99b	microRNA 99b	0.297863	0.557665	2.52117	0.221193	0.824942	NA	0.384575	0.211151	0	1.00094	0	0	0.921938	0	0	0	1.05576	0
ENSRNOG00000035453	100526599	Mir3596c	microRNA 3596c	0	NA	NA	NA	NA	NA	0	0	0	0	0	0	0	0	0	0	0	0
ENSRNOG00000035572	100314236	Mir125a	microRNA 125a	0.0968469	-0.596473	3.16075	-0.188713	0.850318	NA	0	0.193694	0	0	0	0	0	0	0	0.968469	0	0
ENSRNOG00000039076	688452	Spaca6	sperm acrosome associated 6	343.859	-0.0791146	0.0765838	-1.03305	0.301583	0.682086	334.551	353.166	379.417	318.298	329.865	328.949	316.225	346.984	348.847	368.018	358.957	343.024
ENSRNOG00000010994	282821	Has1	hyaluronan synthase 1	7.94755	-0.23701	0.463331	-0.511535	0.608976	0.871156	7.29445	8.60066	8.20362	9.00845	3.13163	9.67497	6.45357	8.02275	10.9015	10.6532	7.39029	6.03562
ENSRNOG00000011174	292409	Fpr1	formyl peptide receptor 1	0.0921938	0.557668	3.16075	0.176436	0.859952	NA	0.184388	0	0	0	0	0	0.921938	0	0	0	0	0
ENSRNOG00000060169	NA	NA	NA	0.290346	0.557665	2.94033	0.18966	0.849575	NA	0.386999	0.193694	0	0	0	1.93499	0	0	0	0.968469	0	0
ENSRNOG00000042605	690158	Fpr2	formyl peptide receptor 2	4.08198	0.0497899	0.746974	0.0666555	0.946856	NA	4.1522	4.01176	1.02545	6.00563	6.26327	1.93499	5.53163	3.00853	0	7.74775	5.27878	4.02374
ENSRNOG00000045732	292419	Fpr-rs3	formyl peptide receptor, related sequence 3	0	NA	NA	NA	NA	NA	0	0	0	0	0	0	0	0	0	0	0	0
ENSRNOG00000052154	494231	Vom1r6	vomeronasal 1 receptor 6	0	NA	NA	NA	NA	NA	0	0	0	0	0	0	0	0	0	0	0	0
ENSRNOG00000061043	494259	Vom1r7	vomeronasal 1 receptor 7	0	NA	NA	NA	NA	NA	0	0	0	0	0	0	0	0	0	0	0	0
ENSRNOG00000011234	690283	LOC690283	similar to TAF5-like RNA polymerase II, p300/CBP-associated factor (PCAF)-associated factor	11.9082	-0.0588821	0.413763	-0.142309	0.886836	0.971797	11.6237	12.1928	11.28	15.0141	7.30715	11.61	12.9071	8.02275	10.9015	7.74775	23.2266	11.0653
ENSRNOG00000051757	494258	Vom1r8	vomeronasal 1 receptor 8	0	NA	NA	NA	NA	NA	0	0	0	0	0	0	0	0	0	0	0	0
ENSRNOG00000054409	100312665	Vom1r9	vomeronasal 1 receptor 9	0	NA	NA	NA	NA	NA	0	0	0	0	0	0	0	0	0	0	0	0
ENSRNOG00000052260	494302	Vom1r10	vomeronasal 1 receptor 10	0	NA	NA	NA	NA	NA	0	0	0	0	0	0	0	0	0	0	0	0
ENSRNOG00000060271	494300	Vom1r11	vomeronasal 1 receptor 11	0	NA	NA	NA	NA	NA	0	0	0	0	0	0	0	0	0	0	0	0
ENSRNOG00000055538	494306	Vom1r12	vomeronasal 1 receptor 12	0	NA	NA	NA	NA	NA	0	0	0	0	0	0	0	0	0	0	0	0
ENSRNOG00000056833	494300	Vom1r11	vomeronasal 1 receptor 11	0	NA	NA	NA	NA	NA	0	0	0	0	0	0	0	0	0	0	0	0
ENSRNOG00000047498	494305	Vom1r15	vomeronasal 1 receptor 15	0	NA	NA	NA	NA	NA	0	0	0	0	0	0	0	0	0	0	0	0
ENSRNOG00000011282	117281	Ppp2r1a	protein phosphatase 2 scaffold subunit A alpha	9870.62	-0.0336517	0.0311318	-1.08094	0.279723	0.661132	9755.41	9985.82	10091.5	9414.83	9824.98	9481.47	9964.31	9947.21	10154.2	9872.57	10239.8	9715.33
ENSRNOG00000050623	100312668	Vom1r16	vomeronasal 1 receptor 16	0.199198	-0.0194041	3.16075	-0.00613909	0.995102	NA	0.200188	0.198208	0	1.00094	0	0	0	0	0.991042	0	0	0
ENSRNOG00000060596	NA	NA	NA	0.504301	-1.56314	2.17964	-0.717158	0.473277	NA	0.205091	0.803512	1.02545	0	0	0	0	2.00569	0	0	0	2.01187
ENSRNOG00000059492	100365363	LOC100365363	vomeronasal 1 receptor, F4-like	606.829	0.0116975	0.0694883	0.168338	0.866318	0.966518	609.42	604.237	595.788	590.554	638.853	633.711	588.197	552.567	640.213	671.149	606.004	551.253
ENSRNOG00000032996	494298	Vom1r19	vomeronasal 1 receptor 19	0	NA	NA	NA	NA	NA	0	0	0	0	0	0	0	0	0	0	0	0
ENSRNOG00000028807	494225	Vom1r20	vomeronasal 1 receptor 20	0	NA	NA	NA	NA	NA	0	0	0	0	0	0	0	0	0	0	0	0
ENSRNOG00000060716	NA	NA	NA	0	NA	NA	NA	NA	NA	0	0	0	0	0	0	0	0	0	0	0	0
ENSRNOG00000052406	102552527	LOC102552527	zinc finger protein 420-like	339.428	0.10043	0.0937675	1.07105	0.284147	0.664082	351.183	327.673	297.381	386.362	345.524	375.389	351.258	343.975	334.972	291.509	297.723	370.185
ENSRNOG00000051578	308232	Zfp51	zinc finger protein 51	67.3247	0.26011	0.19784	1.31476	0.188592	0.553854	73.3705	61.279	65.629	79.0742	70.9837	58.0498	93.1158	62.1763	45.5879	86.1938	59.1223	53.3146
ENSRNOG00000042347	NA	NA	NA	102.642	0.0878429	0.141829	0.61936	0.535679	0.837553	105.68	99.6051	111.774	110.103	83.5102	95.7822	127.227	96.273	91.1758	109.437	105.576	95.5639
ENSRNOG00000042826	361487	Zfp52	zinc finger protein 52	206.869	-0.0558536	0.0976092	-0.572216	0.567175	0.853729	202.815	210.923	209.192	222.208	174.328	213.817	194.529	196.557	205.146	220.811	224.876	207.223
ENSRNOG00000060256	NA	NA	NA	1.99046	-0.321188	1.09098	-0.294404	0.768449	NA	1.76547	2.21545	2.05091	1.00094	2.08776	0	3.68775	0	0	4.84235	4.22302	2.01187
ENSRNOG00000058436	361487	Zfp52	zinc finger protein 52	39.0324	-0.068294	0.251833	-0.271188	0.786247	0.941231	38.0811	39.9836	31.789	40.0375	29.2286	57.0823	32.2678	42.1194	37.6596	30.0225	33.7842	56.3324
ENSRNOG00000043341	499056	Znf761	zinc finger protein 761	201.547	0.00310698	0.0973774	0.0319066	0.974547	0.993944	201.722	201.371	177.403	202.19	218.17	188.662	222.187	193.549	201.181	201.442	197.426	213.258
ENSRNOG00000042547	NA	NA	NA	12.3496	0.248908	0.398331	0.624876	0.532052	0.835311	13.4408	11.2584	12.3054	12.0113	21.9214	14.5125	6.45357	12.0341	10.9015	12.5901	13.7248	7.04155
ENSRNOG00000025949	494252	Vom1r22	vomeronasal 1 receptor 22	0	NA	NA	NA	NA	NA	0	0	0	0	0	0	0	0	0	0	0	0
ENSRNOG00000047128	494288	Vom1r23	vomeronasal 1 receptor 23	0	NA	NA	NA	NA	NA	0	0	0	0	0	0	0	0	0	0	0	0
ENSRNOG00000058030	682206	LOC682206	similar to Zinc finger protein 208	449.498	-0.0191844	0.0750356	-0.25567	0.798206	0.94431	446.449	452.547	453.25	460.432	453.043	407.316	458.203	461.308	471.736	387.388	463.477	478.826
ENSRNOG00000057250	NA	NA	NA	73.6802	-0.0541938	0.1926	-0.28138	0.778419	0.938678	72.3077	75.0527	51.2726	82.077	76.2031	75.4648	76.5209	78.2218	67.3908	104.595	70.7356	54.3206
ENSRNOG00000051570	NA	NA	NA	103.439	0.049973	0.257978	0.19371	0.846403	0.959817	105.215	101.663	83.0617	84.0788	101.256	88.0423	169.637	89.2531	74.3281	181.104	78.1259	85.5046
ENSRNOG00000054919	NA	NA	NA	0	NA	NA	NA	NA	NA	0	0	0	0	0	0	0	0	0	0	0	0
ENSRNOG00000055824	NA	NA	NA	0	NA	NA	NA	NA	NA	0	0	0	0	0	0	0	0	0	0	0	0
ENSRNOG00000047884	NA	NA	NA	119.27	0.00879732	0.141599	0.0621283	0.950461	0.986414	119.634	118.905	101.52	157.147	116.914	106.425	116.164	106.301	115.952	116.216	118.245	137.813
ENSRNOG00000026569	102555377	LOC102555377	zinc finger protein 182-like	316.925	0.0386151	0.0991066	0.389632	0.696809	0.906133	321.217	312.633	318.916	355.333	339.26	327.982	264.596	342.973	292.357	266.329	332.563	328.941
ENSRNOG00000028767	NA	NA	NA	0.909149	1.01276	1.80959	0.559663	0.575709	NA	1.21895	0.599346	5.12726	0	0	0.967497	0	2.00569	0.991042	0	0	0
ENSRNOG00000051875	NA	NA	NA	1.48212	-0.609915	1.32284	-0.461064	0.644753	NA	1.17143	1.79281	0	2.00188	1.04388	0.967497	1.84388	0	5.94625	0	0	3.01781
ENSRNOG00000061533	NA	NA	NA	355.194	0.102163	0.105747	0.966114	0.333987	0.710189	367.656	342.732	309.687	371.348	362.226	358.941	436.077	344.978	352.811	386.419	356.845	272.609
ENSRNOG00000059824	NA	NA	NA	26.8885	-0.233601	0.281597	-0.82956	0.406788	0.763258	24.7196	29.0574	21.5345	16.015	29.2286	31.9274	24.8923	21.0597	22.794	41.6442	30.6169	29.1722
ENSRNOG00000055124	NA	NA	NA	32.8109	0.237823	0.244978	0.970796	0.33165	0.707972	35.5337	30.0881	32.8145	46.0432	35.4919	32.8949	30.424	33.0939	23.785	28.0856	23.2266	42.2493
ENSRNOG00000011675	NA	NA	NA	398.704	-0.0956224	0.13301	-0.718913	0.472194	0.802799	385.444	411.964	291.229	398.374	397.718	391.836	448.062	396.123	358.757	545.248	430.748	328.941
ENSRNOG00000029458	690680	Vom2r15	vomeronasal 2 receptor, 15	0	NA	NA	NA	NA	NA	0	0	0	0	0	0	0	0	0	0	0	0
ENSRNOG00000058286	682419	LOC682419	similar to putative pheromone receptor (Go-VN4)	0	NA	NA	NA	NA	NA	0	0	0	0	0	0	0	0	0	0	0	0
ENSRNOG00000054736	690691	Vom2r16	vomeronasal 2 receptor, 16	0.202422	-1.17355	3.16075	-0.371287	0.710423	NA	0	0.404845	0	0	0	0	0	0	0	0.968469	1.05576	0
ENSRNOG00000047616	100911044	LOC100911044	vomeronasal type-2 receptor 26-like	0	NA	NA	NA	NA	NA	0	0	0	0	0	0	0	0	0	0	0	0
ENSRNOG00000060529	494299	Vom1r110	vomeronasal 1 receptor 110	0	NA	NA	NA	NA	NA	0	0	0	0	0	0	0	0	0	0	0	0
ENSRNOG00000053825	494308	Vom1r28	vomeronasal 1 receptor 28	0	NA	NA	NA	NA	NA	0	0	0	0	0	0	0	0	0	0	0	0
ENSRNOG00000054778	494292	Vom1r29	vomeronasal 1 receptor 29	0	NA	NA	NA	NA	NA	0	0	0	0	0	0	0	0	0	0	0	0
ENSRNOG00000056653	494228	Vom1r109	vomeronasal 1 receptor 109	0	NA	NA	NA	NA	NA	0	0	0	0	0	0	0	0	0	0	0	0
ENSRNOG00000055843	100359821	Zik1	zinc finger protein interacting with K protein 1	0.700495	-0.485053	1.84819	-0.262447	0.792977	NA	0.577551	0.82344	0	0	1.04388	0	1.84388	2.00569	0	0	2.11151	0
ENSRNOG00000058214	NA	NA	NA	0	NA	NA	NA	NA	NA	0	0	0	0	0	0	0	0	0	0	0	0
ENSRNOG00000057219	494230	Vom1r30	vomeronasal 1 receptor 30	0	NA	NA	NA	NA	NA	0	0	0	0	0	0	0	0	0	0	0	0
ENSRNOG00000055529	NA	NA	NA	0	NA	NA	NA	NA	NA	0	0	0	0	0	0	0	0	0	0	0	0
ENSRNOG00000009146	292531	Vom2r26	vomeronasal 2 receptor, 26	0	NA	NA	NA	NA	NA	0	0	0	0	0	0	0	0	0	0	0	0
ENSRNOG00000058087	690906	Lilrc2	leukocyte immunoglobulin-like receptor, subfamily C, member 2	3.03029	-1.2484	1.18568	-1.05289	0.292391	NA	1.7957	4.26489	2.05091	6.00563	0	0	0.921938	0	9.91042	0	7.39029	4.02374
ENSRNOG00000054954	65146	Pirb	paired Ig-like receptor B	34.8957	1.25992	0.407062	3.09514	0.00196719	0.0301759	49.2461	20.5453	46.1454	82.077	18.7898	51.2774	47.9408	21.0597	17.8388	38.7388	20.0594	5.02968
ENSRNOG00000053260	361493	Lilrb3l	leukocyte immunoglobulin-like receptor, subfamily B (with TM and ITIM domains), member 3-like	126.581	1.04894	0.402164	2.60825	0.00910058	0.0908502	170.677	82.4858	126.131	239.224	99.1684	191.564	197.295	70.1991	81.2654	145.27	85.5162	30.1781
ENSRNOG00000058538	690948	LOC690948	similar to paired-Ig-like receptor A11	2.32287	0.127885	0.971466	0.131641	0.895268	NA	2.43616	2.20957	8.20362	0	2.08776	0.967497	0.921938	4.01138	1.98208	1.93694	2.11151	1.00594
ENSRNOG00000058909	81772	Rps9	ribosomal protein S9	589.903	0.196915	0.110481	1.78234	0.0746943	0.341658	630.192	549.613	641.933	742.696	603.361	517.611	645.357	511.45	531.198	702.14	540.547	462.731
ENSRNOG00000055179	292534	Tsen34	tRNA splicing endonuclease subunit 34	0.204482	1.13474	3.16075	0.359009	0.719588	NA	0.408963	0	0	1.00094	1.04388	0	0	0	0	0	0	0
ENSRNOG00000052600	103689982	Mboat7l1	membrane bound O-acyltransferase domain containing 7-like 1	136.791	-0.0447724	0.121664	-0.367999	0.712874	0.912478	134.767	138.816	133.309	121.114	161.801	125.775	131.837	154.438	149.647	132.68	123.523	133.79
ENSRNOG00000059741	308310	Tmc4	transmembrane channel-like 4	12.1089	-0.181919	0.396737	-0.458537	0.646567	0.886894	11.364	12.8538	12.3054	15.0141	11.4827	10.6425	7.37551	17.0483	12.8835	14.527	14.7806	5.02968
ENSRNOG00000058422	690955	Lilrb3b	leukocyte immunoglobulin-like receptor, subfamily B (with TM and ITIM domains), member 3B	9.5112	0.992509	0.556867	1.78231	0.0746991	0.341658	12.6821	6.34034	8.20362	16.015	13.5704	15.48	10.1413	11.0313	6.93729	11.6216	2.11151	0
ENSRNOG00000059572	292534	Tsen34	tRNA splicing endonuclease subunit 34	61.0311	-0.548503	0.217366	-2.52341	0.0116223	0.10829	49.6117	72.4505	63.5781	38.0357	57.4133	50.3099	38.7214	79.2247	69.3729	47.455	68.6241	97.5758
ENSRNOG00000054459	308309	Mboat7	membrane bound O-acyltransferase domain containing 7	0.0968469	-0.596473	3.16075	-0.188713	0.850318	NA	0	0.193694	0	0	0	0	0	0	0	0.968469	0	0
ENSRNOG00000061893	292535	Leng1	leukocyte receptor cluster member 1	247.649	0.172485	0.0887609	1.94326	0.051985	0.278343	262.364	232.934	247.134	264.248	267.233	241.874	291.332	252.717	220.011	228.559	226.987	236.395
ENSRNOG00000053234	308311	Cnot3	CCR4-NOT transcription complex, subunit 3	1562.6	-0.0267301	0.0426331	-0.626981	0.530672	0.8347	1548.28	1576.92	1574.07	1509.42	1609.66	1573.15	1475.1	1629.62	1526.2	1557.3	1615.31	1556.18
ENSRNOG00000060004	100526587	Mir3572	microRNA 3572	0.0991042	-0.596473	3.16075	-0.188713	0.850318	NA	0	0.198208	0	0	0	0	0	0	0.991042	0	0	0
ENSRNOG00000061039	292536	Prpf31	pre-mRNA processing factor 31	872.294	0.01418	0.0517958	0.273768	0.784263	0.940455	876.814	867.775	864.457	905.849	890.428	905.577	817.759	893.534	859.233	897.771	839.325	849.01
ENSRNOG00000056098	85423	Tfpt	TCF3 fusion partner	638.347	-0.0620486	0.0571898	-1.08496	0.277939	0.658975	624.768	651.927	662.442	621.583	607.537	638.548	593.728	621.763	663.998	673.086	641.899	658.888
ENSRNOG00000060293	691001	Ndufa3	NADH:ubiquinone oxidoreductase subunit A3	1455.94	-0.0845653	0.0518658	-1.63046	0.103004	0.406055	1413.1	1498.79	1319.76	1472.38	1364.35	1455.12	1453.9	1478.19	1591.61	1522.43	1525.57	1376.12
ENSRNOG00000055716	292537	Oscar	osteoclast associated Ig-like receptor	9.89298	-0.397341	0.507014	-0.78369	0.433222	0.777684	8.54561	11.2403	7.17817	16.015	6.26327	7.73998	5.53163	12.0341	1.98208	14.527	10.5576	17.1009
ENSRNOG00000055796	NA	NA	NA	0.0968469	-0.596473	3.16075	-0.188713	0.850318	NA	0	0.193694	0	0	0	0	0	0	0	0.968469	0	0
ENSRNOG00000055581	499065	Tarm1	T cell-interacting, activating receptor on myeloid cells 1	0.0921938	0.557668	3.16075	0.176436	0.859952	NA	0.184388	0	0	0	0	0	0.921938	0	0	0	0	0
ENSRNOG00000057852	140727	Cacng6	calcium voltage-gated channel auxiliary subunit gamma 6	19.2794	-0.0799125	0.337253	-0.236951	0.812694	0.948422	18.6834	19.8754	11.28	15.0141	13.5704	21.2849	32.2678	17.0483	22.794	22.2748	22.1709	15.089
ENSRNOG00000057848	140729	Cacng8	calcium voltage-gated channel auxiliary subunit gamma 8	570.741	0.0176138	0.0894957	0.196811	0.843975	0.959406	574.007	567.475	541.439	528.496	531.334	669.508	599.26	631.792	554.983	534.595	627.119	488.885
ENSRNOG00000054831	100314272	Mir935	microRNA 935	0	NA	NA	NA	NA	NA	0	0	0	0	0	0	0	0	0	0	0	0
ENSRNOG00000056257	140728	Cacng7	calcium voltage-gated channel auxiliary subunit gamma 7	5307.61	0.0644557	0.039605	1.62746	0.103639	0.407381	5426.05	5189.16	5179.56	5181.86	5632.77	5403.47	5732.61	5143.59	5257.48	5386.63	5162.64	4995.48
ENSRNOG00000054371	24681	Prkcg	protein kinase C, gamma	3012.17	0.0572511	0.166033	0.344816	0.730232	0.919127	3071.95	2952.39	3842.37	2472.32	3412.44	3065.03	2567.6	3543.05	2479.59	2653.61	3620.18	2465.55
ENSRNOG00000053450	369016	Myadm	myeloid-associated differentiation marker	1947.11	-0.0898347	0.0490613	-1.83107	0.0670904	0.321203	1886.19	2008.03	1830.43	1810.7	1842.44	2067.54	1879.83	2000.67	2026.68	1870.11	2094.62	2048.09
ENSRNOG00000053124	365170	Olr1l	olfactory receptor 1-like	0	NA	NA	NA	NA	NA	0	0	0	0	0	0	0	0	0	0	0	0
ENSRNOG00000055798	103689958	LOC103689958	olfactory receptor 49-like	0	NA	NA	NA	NA	NA	0	0	0	0	0	0	0	0	0	0	0	0
ENSRNOG00000056884	405147	Olr386	olfactory receptor 386	0	NA	NA	NA	NA	NA	0	0	0	0	0	0	0	0	0	0	0	0
ENSRNOG00000060745	292541	Nlrp12	NLR family, pyrin domain containing 12	0.39958	1.12875	2.3378	0.482826	0.629219	NA	0.605466	0.193694	1.02545	2.00188	0	0	0	0	0	0.968469	0	0
ENSRNOG00000060612	100314273	Mir295-1	microRNA 295-1	0	NA	NA	NA	NA	NA	0	0	0	0	0	0	0	0	0	0	0	0
ENSRNOG00000057399	100314137	Mir294	microRNA 294	0	NA	NA	NA	NA	NA	0	0	0	0	0	0	0	0	0	0	0	0
ENSRNOG00000057453	100314136	Mir293	microRNA 293	0	NA	NA	NA	NA	NA	0	0	0	0	0	0	0	0	0	0	0	0
ENSRNOG00000056886	100526632	Mir291b	microRNA 291b	0	NA	NA	NA	NA	NA	0	0	0	0	0	0	0	0	0	0	0	0
ENSRNOG00000060727	100314062	Mir292	microRNA 292	0	NA	NA	NA	NA	NA	0	0	0	0	0	0	0	0	0	0	0	0
ENSRNOG00000051974	100314061	Mir291a	microRNA 291a	0	NA	NA	NA	NA	NA	0	0	0	0	0	0	0	0	0	0	0	0
ENSRNOG00000056469	100314249	Mir290	microRNA 290	0	NA	NA	NA	NA	NA	0	0	0	0	0	0	0	0	0	0	0	0
ENSRNOG00000054438	292543	LOC292543	similar to solute carrier family 7 (cationic amino acid transporter, y+ system), member 3	0	NA	NA	NA	NA	NA	0	0	0	0	0	0	0	0	0	0	0	0
ENSRNOG00000048635	286914	Vom2r27	vomeronasal 2 receptor, 27	0	NA	NA	NA	NA	NA	0	0	0	0	0	0	0	0	0	0	0	0
ENSRNOG00000056036	102552284	LOC102552284	zinc finger protein 420-like	143.356	-0.0843067	0.123224	-0.684176	0.493864	0.815633	139.048	147.663	135.36	136.128	128.397	144.157	151.198	141.401	125.862	159.797	179.478	131.778
ENSRNOG00000056327	NA	NA	NA	3.24909	-0.746754	0.775235	-0.963261	0.335416	NA	2.44094	4.05724	4.10181	4.00375	3.13163	0.967497	0	3.00853	3.96417	2.90541	7.39029	3.01781
ENSRNOG00000057050	690566	Vom2r12	vomeronasal 2 receptor, 12	1.08784	-0.275161	1.37331	-0.200363	0.841197	NA	0.986514	1.18916	0	1.00094	2.08776	0	1.84388	0	0.991042	1.93694	0	3.01781
ENSRNOG00000055298	502285	Vom2r80	vomeronasal 2 receptor, 80	0.47972	1.47418	2.23075	0.660843	0.508713	NA	0.758253	0.201187	1.02545	0	0	0	2.76581	0	0	0	0	1.00594
ENSRNOG00000054417	NA	NA	NA	0	NA	NA	NA	NA	NA	0	0	0	0	0	0	0	0	0	0	0	0
ENSRNOG00000048100	NA	NA	NA	0	NA	NA	NA	NA	NA	0	0	0	0	0	0	0	0	0	0	0	0
ENSRNOG00000046198	690729	Vom2r19	vomeronasal 2 receptor, 19	0	NA	NA	NA	NA	NA	0	0	0	0	0	0	0	0	0	0	0	0
ENSRNOG00000027550	361508	Mzf1	myeloid zinc finger 1	628.577	-0.0713218	0.087891	-0.81148	0.41709	0.769599	613.235	643.92	723.97	612.574	590.835	630.808	507.988	703.996	610.482	680.834	640.843	583.443
ENSRNOG00000027514	361509	Ube2m	ubiquitin-conjugating enzyme E2M	4314.9	-0.0821563	0.0328474	-2.50115	0.012379	0.113114	4192.34	4437.46	4368.43	4220.96	4176.56	4106.06	4089.72	4408.5	4606.36	4320.34	4409.89	4442.21
ENSRNOG00000043328	365191	Chmp2a	charged multivesicular body protein 2A	2053.24	0.0168419	0.0596446	0.282371	0.777659	0.938678	2065.68	2040.8	2160.63	2067.94	2335.16	1927.25	1837.42	2053.82	2009.83	2083.18	1986.93	2070.22
ENSRNOG00000027487	116698	Trim28	tripartite motif-containing 28	3594.43	-0.0804818	0.0291936	-2.75683	0.00583645	0.0670324	3494.49	3694.38	3449.62	3522.3	3558.58	3518.79	3423.16	3701.5	3736.23	3709.24	3639.19	3685.75
ENSRNOG00000027459	308366	Zbtb45	zinc finger and BTB domain containing 45	551.175	-0.0343835	0.0664551	-0.517395	0.60488	0.869157	544.707	557.644	545.541	536.503	560.562	576.628	504.3	561.593	537.145	535.563	535.268	618.651
ENSRNOG00000019626	79111	Slc27a5	solute carrier family 27 member 5	32.3051	-0.723041	0.271212	-2.66597	0.00767677	0.0815201	24.408	40.2023	35.8908	19.0178	21.9214	20.3174	24.8923	25.0711	46.579	54.2343	35.8957	39.2315
ENSRNOG00000060429	NA	NA	NA	145.734	-0.0230269	0.112811	-0.204119	0.83826	0.957529	144.541	146.926	143.563	144.135	136.748	147.06	151.198	148.421	170.459	129.775	134.081	151.896
ENSRNOG00000019623	NA	NA	NA	117.585	-0.0117813	0.127892	-0.0921186	0.926604	0.980181	117.068	118.102	99.4689	112.105	130.485	115.132	128.149	103.293	131.809	111.374	119.3	124.736
ENSRNOG00000027436	365192	Zfp324	zinc finger protein 324	190.351	0.127551	0.0987397	1.29179	0.196431	0.565032	198.801	181.902	212.269	204.191	208.776	176.085	192.685	175.498	168.477	184.978	198.482	182.074
ENSRNOG00000051968	NA	NA	NA	0.208776	1.13474	3.16075	0.359009	0.719588	NA	0.417551	0	0	0	2.08776	0	0	0	0	0	0	0
ENSRNOG00000038445	502300	Rnf225	ring finger protein 225	5.83527	-0.739223	0.59328	-1.24599	0.212767	0.588292	4.36319	7.30734	6.15272	5.00469	2.08776	5.80498	2.76581	10.0284	7.92833	1.93694	11.6133	5.02968
ENSRNOG00000019453	25538	Rps5	ribosomal protein S5	3126.62	-0.0409473	0.0590273	-0.693701	0.48787	0.812686	3082.15	3171.08	3246.58	3106.91	2789.24	3088.25	3179.76	2939.34	3242.69	3470.03	3320.35	2883.01
ENSRNOG00000031113	102553002	Zscan22	zinc finger and SCAN domain containing 22	284.069	-0.034502	0.0881944	-0.391204	0.695647	0.906011	280.433	287.706	270.719	278.261	256.794	271.867	324.522	298.848	274.519	265.361	304.058	295.745
ENSRNOG00000031459	NA	NA	NA	459.683	0.0432648	0.0700503	0.617625	0.536823	0.837767	466.482	452.884	495.294	493.463	436.341	433.439	473.876	469.331	450.924	417.41	475.09	451.665
ENSRNOG00000031328	308362	Zfp110	zinc finger protein 110	1271.48	0.284985	0.0619183	4.60259	4.17e-06	0.00024544	1396.59	1146.38	1298.22	1531.44	1312.15	1442.54	1398.58	1054.99	1182.31	1234.8	1182.45	1077.36
ENSRNOG00000045583	NA	NA	NA	1.97812	0.878195	1.07465	0.81719	0.41382	NA	2.56622	1.39003	2.05091	5.00469	2.08776	0	3.68775	3.00853	2.97313	0.968469	0	0
ENSRNOG00000019376	308361	Zfp329	zinc finger protein 329	761.344	-0.00924301	0.0684224	-0.135088	0.892543	0.97279	758.698	763.99	678.85	817.767	695.223	807.86	793.789	743.107	709.586	796.082	765.423	805.755
ENSRNOG00000026861	499083	Zscan18	zinc finger and SCAN domain containing 18	716.321	-0.252004	0.0758762	-3.32126	0.000896135	0.0170788	653.844	778.798	695.257	692.65	537.597	675.313	668.405	836.372	752.201	792.208	709.468	803.743
ENSRNOG00000050831	292615	Vom2r35	vomeronasal 2 receptor, 35	1.09983	-0.272738	1.22417	-0.222795	0.823695	NA	1.00053	1.19912	1.02545	0	2.08776	0.967497	0.921938	0	0.991042	1.93694	1.05576	2.01187
ENSRNOG00000047703	691763	Vom2r33	vomeronasal 2 receptor, 33	0	NA	NA	NA	NA	NA	0	0	0	0	0	0	0	0	0	0	0	0
ENSRNOG00000046317	100498801	Mir295-2	microRNA 295-2	0	NA	NA	NA	NA	NA	0	0	0	0	0	0	0	0	0	0	0	0
ENSRNOG00000019280	NA	NA	NA	7.15407	0.542696	0.485769	1.11719	0.263914	0.645649	8.47225	5.83589	7.17817	10.0094	8.35102	4.83749	11.9852	4.01138	6.93729	5.81082	7.39029	5.02968
ENSRNOG00000019127	292610	Zfp606	zinc finger protein 606	318.392	0.104985	0.0903593	1.16186	0.245293	0.628603	329.822	306.961	275.847	368.345	311.076	344.429	349.415	285.811	312.178	294.415	311.448	330.953
ENSRNOG00000048663	NA	NA	NA	0	NA	NA	NA	NA	NA	0	0	0	0	0	0	0	0	0	0	0	0
ENSRNOG00000046802	365190	Vom1r54	vomeronasal 1 receptor 54	0	NA	NA	NA	NA	NA	0	0	0	0	0	0	0	0	0	0	0	0
ENSRNOG00000049902	292607	Vom1r53	vomeronasal 1 receptor 53	0	NA	NA	NA	NA	NA	0	0	0	0	0	0	0	0	0	0	0	0
ENSRNOG00000055247	100909481	LOC100909481	eukaryotic translation initiation factor 3 subunit E-like	0	NA	NA	NA	NA	NA	0	0	0	0	0	0	0	0	0	0	0	0
ENSRNOG00000060288	100365062	LOC100365062	eukaryotic translation initiation factor 3, subunit 6 48kDa-like	0.102545	0.557668	3.16075	0.176436	0.859952	NA	0.205091	0	1.02545	0	0	0	0	0	0	0	0	0
ENSRNOG00000033061	494277	Vom1r56	vomeronasal 1 receptor 56	0	NA	NA	NA	NA	NA	0	0	0	0	0	0	0	0	0	0	0	0
ENSRNOG00000057670	494296	Vom1r57	vomeronasal 1 receptor 57	0	NA	NA	NA	NA	NA	0	0	0	0	0	0	0	0	0	0	0	0
ENSRNOG00000049720	100312724	Vom1r-ps55	vomeronasal 1 receptor pseudogene 56	0	NA	NA	NA	NA	NA	0	0	0	0	0	0	0	0	0	0	0	0
ENSRNOG00000049529	494278	Vom1r52	vomeronasal 1 receptor 52	0.0921938	0.557668	3.16075	0.176436	0.859952	NA	0.184388	0	0	0	0	0	0.921938	0	0	0	0	0
ENSRNOG00000047370	494281	Vom1r51	vomeronasal 1 receptor 51	0	NA	NA	NA	NA	NA	0	0	0	0	0	0	0	0	0	0	0	0
ENSRNOG00000047230	682964	Zfp551	zinc finger protein 551	429.655	0.102689	0.0805873	1.27425	0.202574	0.57389	444.75	414.559	383.519	474.445	453.043	450.854	461.891	435.234	406.327	362.207	445.529	423.499
ENSRNOG00000031210	NA	NA	NA	0	NA	NA	NA	NA	NA	0	0	0	0	0	0	0	0	0	0	0	0
ENSRNOG00000032062	NA	NA	NA	0	NA	NA	NA	NA	NA	0	0	0	0	0	0	0	0	0	0	0	0
ENSRNOG00000034101	494266	Vom1r47	vomeronasal 1 receptor 47	0.294958	-0.596479	2.92527	-0.203906	0.838427	NA	0.193499	0.396417	0	0	0	0.967497	0	0	1.98208	0	0	0
ENSRNOG00000032817	494286	Vom1r46	vomeronasal 1 receptor 46	0	NA	NA	NA	NA	NA	0	0	0	0	0	0	0	0	0	0	0	0
ENSRNOG00000047429	NA	NA	NA	0	NA	NA	NA	NA	NA	0	0	0	0	0	0	0	0	0	0	0	0
ENSRNOG00000028882	494287	Vom1r45	vomeronasal 1 receptor 45	0	NA	NA	NA	NA	NA	0	0	0	0	0	0	0	0	0	0	0	0
ENSRNOG00000052304	NA	NA	NA	0.276581	1.59748	3.14581	0.507812	0.611585	NA	0.553163	0	0	0	0	0	2.76581	0	0	0	0	0
ENSRNOG00000033483	494254	Vom1r44	vomeronasal 1 receptor 44	0	NA	NA	NA	NA	NA	0	0	0	0	0	0	0	0	0	0	0	0
ENSRNOG00000032226	494280	Vom1r43	vomeronasal 1 receptor 43	0	NA	NA	NA	NA	NA	0	0	0	0	0	0	0	0	0	0	0	0
ENSRNOG00000059074	494303	Vom1r42	vomeronasal 1 receptor 42	0.290346	0.557665	2.94033	0.18966	0.849575	NA	0.386999	0.193694	0	0	0	1.93499	0	0	0	0.968469	0	0
ENSRNOG00000028877	494303	Vom1r42	vomeronasal 1 receptor 42	0.100094	0.557668	3.16075	0.176436	0.859952	NA	0.200188	0	0	1.00094	0	0	0	0	0	0	0	0
ENSRNOG00000031178	100362054	LOC100362054	mCG114696-like	21.3909	-0.0360342	0.355104	-0.101475	0.919173	0.979366	21.1156	21.6661	18.4581	28.0263	26.0969	15.48	17.5168	16.0455	30.7223	12.5901	35.8957	13.0772
ENSRNOG00000019082	113907	Sbk1	SH3 domain binding kinase 1	1.97057	-0.605194	1.01047	-0.598925	0.549223	NA	1.5616	2.37955	3.07636	0	1.04388	0	3.68775	2.00569	1.98208	4.84235	1.05576	2.01187
ENSRNOG00000050887	494256	Vom1r40	vomeronasal 1 receptor 40	0	NA	NA	NA	NA	NA	0	0	0	0	0	0	0	0	0	0	0	0
ENSRNOG00000029852	494261	Vom1r41	vomeronasal 1 receptor 41	0	NA	NA	NA	NA	NA	0	0	0	0	0	0	0	0	0	0	0	0
ENSRNOG00000002628	286981	Vom2r32	vomeronasal 2 receptor, 32	0	NA	NA	NA	NA	NA	0	0	0	0	0	0	0	0	0	0	0	0
ENSRNOG00000049274	102551504	LOC102551504	vomeronasal type-1 receptor 4-like	0	NA	NA	NA	NA	NA	0	0	0	0	0	0	0	0	0	0	0	0
ENSRNOG00000047610	494308	Vom1r28	vomeronasal 1 receptor 28	0	NA	NA	NA	NA	NA	0	0	0	0	0	0	0	0	0	0	0	0
ENSRNOG00000048033	494292	Vom1r29	vomeronasal 1 receptor 29	0	NA	NA	NA	NA	NA	0	0	0	0	0	0	0	0	0	0	0	0
ENSRNOG00000047242	100911184	LOC100911184	vomeronasal type-1 receptor 4-like	0	NA	NA	NA	NA	NA	0	0	0	0	0	0	0	0	0	0	0	0
ENSRNOG00000046455	100359821	Zik1	zinc finger protein interacting with K protein 1	0	NA	NA	NA	NA	NA	0	0	0	0	0	0	0	0	0	0	0	0
ENSRNOG00000055229	171105	Lnpep	leucyl and cystinyl aminopeptidase	0	NA	NA	NA	NA	NA	0	0	0	0	0	0	0	0	0	0	0	0
ENSRNOG00000049847	494297	Vom1r27	vomeronasal 1 receptor 27	0	NA	NA	NA	NA	NA	0	0	0	0	0	0	0	0	0	0	0	0
ENSRNOG00000049412	NA	NA	NA	0	NA	NA	NA	NA	NA	0	0	0	0	0	0	0	0	0	0	0	0
ENSRNOG00000051882	100911644	LOC100911644	vomeronasal type-1 receptor 4-like	0	NA	NA	NA	NA	NA	0	0	0	0	0	0	0	0	0	0	0	0
ENSRNOG00000048370	494311	Vom1r63	vomeronasal 1 receptor 63	0	NA	NA	NA	NA	NA	0	0	0	0	0	0	0	0	0	0	0	0
ENSRNOG00000047540	103690077	LOC103690077	cyclic nucleotide-gated olfactory channel-like	0	NA	NA	NA	NA	NA	0	0	0	0	0	0	0	0	0	0	0	0
ENSRNOG00000047013	293935	Prrg3	proline rich and Gla domain 3	20.876	-0.482433	0.309141	-1.56056	0.118628	0.439877	17.403	24.349	10.2545	24.0225	16.702	21.2849	14.751	21.0597	32.7044	18.4009	27.4496	22.1306
ENSRNOG00000042030	292545	Nlrp4a	NLR family, pyrin domain containing 4A	0	NA	NA	NA	NA	NA	0	0	0	0	0	0	0	0	0	0	0	0
ENSRNOG00000015707	NA	NA	NA	0	NA	NA	NA	NA	NA	0	0	0	0	0	0	0	0	0	0	0	0
ENSRNOG00000002641	292547	Vom2r28	vomeronasal 2 receptor, 28	0	NA	NA	NA	NA	NA	0	0	0	0	0	0	0	0	0	0	0	0
ENSRNOG00000015271	292548	Zfp418	zinc finger protein 418	164.661	0.0174535	0.108189	0.161325	0.871838	0.967523	165.71	163.612	162.022	156.146	164.933	170.28	175.168	167.475	167.486	186.915	137.248	158.938
ENSRNOG00000056113	NA	NA	NA	1.26604	1.11401	1.26962	0.877436	0.38025	NA	1.72333	0.808755	1.02545	1.00094	0	2.90249	3.68775	0	1.98208	0	1.05576	1.00594
ENSRNOG00000050476	NA	NA	NA	127.848	-0.0155967	0.138671	-0.112473	0.910449	0.977356	127.161	128.534	99.4689	128.12	128.397	147.06	132.759	118.336	138.746	156.892	114.022	114.677
ENSRNOG00000060875	NA	NA	NA	0.694418	-0.430061	1.70243	-0.252617	0.800564	NA	0.592089	0.796747	1.02545	0	0	1.93499	0	0	0.991042	1.93694	1.05576	0
ENSRNOG00000015598	308318	Zfp978	zinc finger protein 978	48.9531	-0.180622	0.200338	-0.901583	0.367279	0.736991	45.9512	51.955	55.3744	45.0422	45.9306	48.3749	35.0336	65.1849	48.561	56.1712	49.6205	40.2374
ENSRNOG00000050407	100134827	Hiatl3	hippocampus abundant transcript-like 3	1.60471	0.312249	1.18482	0.263541	0.792133	NA	1.76721	1.44221	4.10181	1.00094	0	0.967497	2.76581	0	1.98208	0	4.22302	1.00594
ENSRNOG00000046153	108349745	LOC108349745	spindle assembly abnormal protein 6 homolog	23.9316	0.223897	0.302592	0.739929	0.459343	0.795826	25.7991	22.0642	35.8908	30.0282	15.6582	28.0574	19.3607	27.0768	13.8746	24.2117	19.0036	26.1543
ENSRNOG00000047061	502292	Zfp773-ps1	zinc finger protein 773, pseudogene 1	60.4953	0.0253934	0.178888	0.141951	0.887119	0.971797	60.9942	59.9964	57.4253	61.0573	60.5449	70.6273	55.3163	72.2048	58.4715	52.2973	70.7356	46.2731
ENSRNOG00000022742	308320	Zfp772	zinc finger protein 772	242.434	-0.0275945	0.0823408	-0.335125	0.73753	0.922158	240.096	244.772	233.803	252.237	233.829	240.907	239.704	239.68	243.796	245.023	243.879	251.484
ENSRNOG00000059513	102547412	LOC102547412	zinc finger protein 419-like	0	NA	NA	NA	NA	NA	0	0	0	0	0	0	0	0	0	0	0	0
ENSRNOG00000015825	292554	Aurkc	aurora kinase C	274.674	0.0436362	0.133102	0.32784	0.743032	0.925002	278.984	270.364	300.458	301.283	299.593	281.542	212.046	318.904	278.483	307.005	251.27	196.158
ENSRNOG00000015956	361495	Usp29	ubiquitin specific peptidase 29	7506.14	0.0342651	0.0404163	0.847805	0.396547	0.755136	7595.09	7417.2	6905.4	7621.15	7785.24	7927.67	7735.98	7492.25	7451.64	7254.8	7257.26	7630.03
ENSRNOG00000055983	NA	NA	NA	2.10623	0.150965	1.01541	0.148674	0.881811	NA	2.23106	1.98139	3.07636	1.00094	4.17551	2.90249	0	0	0.991042	4.84235	1.05576	3.01781
ENSRNOG00000057261	NA	NA	NA	0	NA	NA	NA	NA	NA	0	0	0	0	0	0	0	0	0	0	0	0
ENSRNOG00000046704	102466621	Mir3099	microRNA 3099	0.808608	0.693368	1.65612	0.418671	0.675457	NA	0.993726	0.623489	0	3.00282	1.04388	0	0.921938	0	0	0	2.11151	1.00594
ENSRNOG00000054183	NA	NA	NA	127.236	0.0201947	0.150077	0.134563	0.892958	0.972821	128.122	126.35	123.054	131.123	121.09	152.865	112.476	148.421	133.791	92.973	107.687	148.879
ENSRNOG00000014791	103691034	Peg3	paternally expressed 3	86103.6	0.110706	0.0451954	2.44951	0.0143053	0.123898	89405.7	82801.5	80457	91843.1	94714.2	90610	89404	79616.8	83926.4	83543.1	79863.7	87057.7
ENSRNOG00000048353	619476	Apeg3	antisense paternally expressed gene 3	112.123	1.53773	0.898448	1.71154	0.0869806	0.370392	166.802	57.445	148.691	149.14	134.66	225.427	176.09	146.415	116.943	13.5586	5.27878	5.02968
ENSRNOG00000015071	308322	Zim1	zinc finger, imprinted 1	928.269	0.0273926	0.0994503	0.27544	0.782978	0.940063	937.104	919.434	969.053	857.804	1074.15	893	891.514	792.247	1013.84	737.005	979.741	1074.34
ENSRNOG00000061569	NA	NA	NA	0	NA	NA	NA	NA	NA	0	0	0	0	0	0	0	0	0	0	0	0
ENSRNOG00000041209	NA	NA	NA	0	NA	NA	NA	NA	NA	0	0	0	0	0	0	0	0	0	0	0	0
ENSRNOG00000015254	292559	Olr3	olfactory receptor 3	0	NA	NA	NA	NA	NA	0	0	0	0	0	0	0	0	0	0	0	0
ENSRNOG00000041737	NA	NA	NA	0	NA	NA	NA	NA	NA	0	0	0	0	0	0	0	0	0	0	0	0
ENSRNOG00000047512	292560	Olr4	olfactory receptor 4	0	NA	NA	NA	NA	NA	0	0	0	0	0	0	0	0	0	0	0	0
ENSRNOG00000045783	365175	Olr6	olfactory receptor 6	0.0991042	-0.596473	3.16075	-0.188713	0.850318	NA	0	0.198208	0	0	0	0	0	0	0.991042	0	0	0
ENSRNOG00000015289	405043	Olr7	olfactory receptor 7	0	NA	NA	NA	NA	NA	0	0	0	0	0	0	0	0	0	0	0	0
ENSRNOG00000030070	292563	Olr8	olfactory receptor 8	0	NA	NA	NA	NA	NA	0	0	0	0	0	0	0	0	0	0	0	0
ENSRNOG00000057132	103691061	LOC103691061	olfactory receptor 56-like	0	NA	NA	NA	NA	NA	0	0	0	0	0	0	0	0	0	0	0	0
ENSRNOG00000042502	499067	Smim17	small integral membrane protein 17	1209.82	0.0805828	0.0670098	1.20255	0.22915	0.608091	1243.38	1176.26	1104.41	1197.12	1264.14	1227.75	1423.47	1109.15	1260.61	1201.87	1195.12	1114.58
ENSRNOG00000042777	102548693	Zfp28	zinc finger protein 28	314.305	-0.12524	0.109062	-1.14833	0.250832	0.633123	300.869	327.742	311.738	311.292	367.445	281.542	232.328	289.822	332.99	323.469	348.399	344.03
ENSRNOG00000015322	103690110	Zfp78	zinc finger protein 78	88.1916	-0.0566983	0.166513	-0.340505	0.733476	0.920918	86.3998	89.9835	81.0108	97.091	91.8613	73.5298	88.5061	72.2048	78.2923	80.3829	122.468	96.5699
ENSRNOG00000051384	NA	NA	NA	95.1289	0.172333	0.139191	1.2381	0.215679	0.592239	100.839	89.4186	95.3671	118.111	106.476	94.8147	89.428	100.284	78.2923	89.0992	92.9065	86.5105
ENSRNOG00000034184	499068	Zfp583	zinc finger protein 583	182.208	0.160829	0.103134	1.55941	0.118899	0.439971	192.31	172.106	172.276	209.196	199.381	194.467	186.232	150.427	174.423	167.545	191.092	177.045
ENSRNOG00000033906	308326	Zfp667	zinc finger protein 667	827.905	-0.149462	0.067211	-2.22377	0.0261638	0.180443	785.063	870.747	847.024	759.712	781.865	779.803	756.911	818.321	938.516	765.091	895.281	936.527
ENSRNOG00000049014	292566	Zscan5b	zinc finger and SCAN domain containing 5B	0.286933	1.64331	2.92604	0.561616	0.574378	NA	0.573866	0	1.02545	0	0	0	1.84388	0	0	0	0	0
ENSRNOG00000022129	64568	Galp	galanin-like peptide	0.81419	0.773505	1.69197	0.457161	0.647555	NA	1.03529	0.593089	0	1.00094	4.17551	0	0	0	0.991042	0.968469	0	1.00594
ENSRNOG00000015517	292569	Zfp444	zinc finger protein 444	2029.02	0.014169	0.0415296	0.341179	0.732969	0.920688	2038.68	2019.36	1971.95	1924.8	2078.36	2083.99	2134.29	2034.77	1960.28	2027.97	2083.01	1990.75
ENSRNOG00000015456	365176	Zfp787	zinc finger protein 787	249.721	0.0420769	0.0984376	0.427448	0.669053	0.896437	253.167	246.274	238.93	232.218	229.653	291.217	273.816	262.745	254.698	215	255.493	243.437
ENSRNOG00000022994	308325	Nlrp5	NLR family, pyrin domain containing 5	0	NA	NA	NA	NA	NA	0	0	0	0	0	0	0	0	0	0	0	0
ENSRNOG00000042719	100911147	LOC100911147	vomeronasal type-2 receptor 26-like	0	NA	NA	NA	NA	NA	0	0	0	0	0	0	0	0	0	0	0	0
ENSRNOG00000021996	499069	Nlrp4	NLR family, pyrin domain containing 4	0	NA	NA	NA	NA	NA	0	0	0	0	0	0	0	0	0	0	0	0
ENSRNOG00000038674	NA	NA	NA	0	NA	NA	NA	NA	NA	0	0	0	0	0	0	0	0	0	0	0	0
ENSRNOG00000060136	691325	LOC691325	similar to oocyte specific homeobox 3	0	NA	NA	NA	NA	NA	0	0	0	0	0	0	0	0	0	0	0	0
ENSRNOG00000032891	292574	Obox2	oocyte specific homeobox 2	0	NA	NA	NA	NA	NA	0	0	0	0	0	0	0	0	0	0	0	0
ENSRNOG00000036304	NA	NA	NA	0	NA	NA	NA	NA	NA	0	0	0	0	0	0	0	0	0	0	0	0
ENSRNOG00000048505	494284	Vom1r32	vomeronasal 1 receptor 32	0	NA	NA	NA	NA	NA	0	0	0	0	0	0	0	0	0	0	0	0
ENSRNOG00000021913	292577	Nlrp9	NLR family, pyrin domain containing 9	0	NA	NA	NA	NA	NA	0	0	0	0	0	0	0	0	0	0	0	0
ENSRNOG00000035686	NA	NA	NA	0	NA	NA	NA	NA	NA	0	0	0	0	0	0	0	0	0	0	0	0
ENSRNOG00000053141	NA	NA	NA	0.102545	0.557668	3.16075	0.176436	0.859952	NA	0.205091	0	1.02545	0	0	0	0	0	0	0	0	0
ENSRNOG00000049710	494293	Vom1r34	vomeronasal 1 receptor 34	0	NA	NA	NA	NA	NA	0	0	0	0	0	0	0	0	0	0	0	0
ENSRNOG00000033755	494268	Vom1r35	vomeronasal 1 receptor 35	0	NA	NA	NA	NA	NA	0	0	0	0	0	0	0	0	0	0	0	0
ENSRNOG00000031899	494264	Vom1r36	vomeronasal 1 receptor 36	0	NA	NA	NA	NA	NA	0	0	0	0	0	0	0	0	0	0	0	0
ENSRNOG00000038647	494272	Vom1r37	vomeronasal 1 receptor 37	0	NA	NA	NA	NA	NA	0	0	0	0	0	0	0	0	0	0	0	0
ENSRNOG00000058224	NA	NA	NA	0	NA	NA	NA	NA	NA	0	0	0	0	0	0	0	0	0	0	0	0
ENSRNOG00000038644	494307	Vom1r38	vomeronasal 1 receptor 38	0	NA	NA	NA	NA	NA	0	0	0	0	0	0	0	0	0	0	0	0
ENSRNOG00000058893	NA	NA	NA	0	NA	NA	NA	NA	NA	0	0	0	0	0	0	0	0	0	0	0	0
ENSRNOG00000032913	751812	Rasl2-9	RAS-like, family 2, locus 9	0.780714	3.08428	1.66631	1.85096	0.064175	NA	1.56143	0	1.02545	3.00282	0	1.93499	1.84388	0	0	0	0	0
ENSRNOG00000015743	292583	Rfpl4a	ret finger protein-like 4A	0	NA	NA	NA	NA	NA	0	0	0	0	0	0	0	0	0	0	0	0
ENSRNOG00000015753	117277	Epn1	Epsin 1	6691.91	0.00279228	0.0366526	0.0761823	0.939274	0.984236	6698.68	6685.14	6962.82	6232.84	6960.58	6703.79	6633.35	6706.02	6725.21	6841.27	6642.81	6510.42
ENSRNOG00000015914	308335	U2af2	U2 small nuclear RNA auxiliary factor 2	2854.09	0.00908915	0.0320138	0.283913	0.776477	0.938136	2862.94	2845.23	2833.33	2836.66	2913.46	2790.26	2940.98	2869.14	2812.58	2823.09	2869.54	2851.83
ENSRNOG00000015997	499071	Ccdc106	coiled-coil domain containing 106	522.276	-0.0493947	0.0772149	-0.639704	0.522365	0.830216	513.297	531.255	521.955	489.459	471.833	566.953	516.285	533.513	570.84	569.46	525.766	456.695
ENSRNOG00000016274	308336	Zfp580	zinc finger protein 580	391.857	-0.114426	0.0809783	-1.41305	0.157641	0.507929	376.552	407.162	386.596	391.367	381.015	392.804	330.976	445.263	404.345	430	356.845	399.357
ENSRNOG00000054623	NA	NA	NA	0.698471	-1.31354	1.83021	-0.717698	0.472944	NA	0.386999	1.00994	0	0	0	1.93499	0	0	1.98208	0	1.05576	2.01187
ENSRNOG00000016279	308337	Zfp865	zinc finger protein 865	162.582	-0.0291083	0.108461	-0.268376	0.78841	0.941448	160.936	164.227	164.072	172.161	139.88	183.824	144.744	163.464	168.477	161.734	160.475	166.985
ENSRNOG00000046037	NA	NA	NA	38.3	0.138295	0.211559	0.653694	0.513309	0.826552	40.1498	36.4502	46.1454	32.03	36.5357	45.4724	40.5653	38.1081	39.6417	37.7703	28.5054	38.2256
ENSRNOG00000028628	100911196	LOC100911196	zinc finger protein 865-like	664.746	-0.0870546	0.0609707	-1.42781	0.153347	0.502007	644.524	684.967	681.926	600.563	597.098	660.801	682.234	696.977	649.132	692.455	684.129	702.143
ENSRNOG00000016565	365179	Zfp524	zinc finger protein 524	146.965	-0.00705493	0.112109	-0.0629289	0.949823	0.986297	146.589	147.342	155.869	141.132	141.967	134.482	159.495	139.395	170.459	140.428	143.583	142.843
ENSRNOG00000016574	292584	Fiz1	FLT3-interacting zinc finger 1	515.468	-0.0399945	0.0674758	-0.592724	0.553366	0.846884	508.303	522.634	524.006	506.475	497.93	526.319	486.783	498.413	500.476	496.825	529.989	587.467
ENSRNOG00000016608	308339	Zfp579	zinc finger protein 579	357.629	-0.178853	0.102341	-1.74761	0.0805309	0.355327	335.392	379.865	393.774	308.289	316.295	300.892	357.712	423.2	354.793	331.216	436.027	354.09
ENSRNOG00000042927	691408	Sbk3	SH3 domain binding kinase family, member 3	0.100094	0.557668	3.16075	0.176436	0.859952	NA	0.200188	0	0	1.00094	0	0	0	0	0	0	0	0
ENSRNOG00000038625	691411	Sbk2	SH3 domain binding kinase family, member 2	0.399863	-2.13454	2.28265	-0.935116	0.349728	NA	0	0.799726	0	0	0	0	0	0	0	1.93694	1.05576	1.00594
ENSRNOG00000016687	308341	Ssc5d	scavenger receptor cysteine rich family member with 5 domains	876.511	-0.192043	0.116809	-1.64407	0.100161	0.399961	818.369	934.652	1094.16	781.733	696.267	809.795	709.892	809.295	889.955	982.996	858.329	1132.68
ENSRNOG00000042414	361500	Nat14	N-acetyltransferase 14	735.589	-0.0431707	0.0686595	-0.628765	0.529503	0.833904	724.475	746.702	757.809	638.599	751.592	728.525	745.848	770.184	742.29	721.51	824.545	674.983
ENSRNOG00000038622	100359484	Zfp628	zinc finger protein 628	293.766	-0.0509753	0.0915932	-0.55654	0.577842	0.858241	288.515	299.017	290.203	244.229	312.12	264.127	331.898	291.828	294.339	303.131	303.002	302.787
ENSRNOG00000050348	684270	LOC684270	similar to isochorismatase domain containing 2	250.296	-0.156281	0.116215	-1.34475	0.178705	0.538937	236.698	263.894	264.567	254.238	176.415	227.362	260.908	227.646	292.357	285.698	250.214	263.555
ENSRNOG00000016829	361501	Isoc2b	isochorismatase domain containing 2b	192.846	-0.454404	0.139098	-3.26678	0.00108777	0.0194608	162.767	222.924	197.912	152.143	150.318	156.735	156.729	151.429	234.877	247.928	224.876	255.508
ENSRNOG00000016877	691429	Shisa7	shisa family member 7	2410.98	0.103163	0.0739179	1.39564	0.162824	0.514202	2496.94	2325.02	2486.72	2209.07	2539.76	2792.2	2456.97	2496.08	2197.14	2139.35	2670.01	2122.53
ENSRNOG00000016930	292588	Ube2s	ubiquitin-conjugating enzyme E2S	2108.36	0.0572476	0.0526699	1.08691	0.277075	0.658057	2150.18	2066.54	2057.06	2108.98	2284.01	2153.65	2147.19	2123.02	2174.35	2044.44	2160.08	1830.8
ENSRNOG00000017127	64638	Rpl28	ribosomal protein L28	4513.04	0.0811847	0.0408624	1.98678	0.0469465	0.260757	4640.48	4385.6	4803.22	4741.45	4713.11	4600.45	4344.17	4245.04	4399.23	4685.45	4339.15	4259.13
ENSRNOG00000017306	NA	NA	NA	47.7623	0.0256408	0.202008	0.12693	0.898996	0.975279	48.2312	47.2933	55.3744	56.0526	44.8868	39.6674	45.175	41.1166	57.4804	55.2027	46.4532	36.2137
ENSRNOG00000042528	691446	Tmem190	transmembrane protein 190	0.0921938	0.557668	3.16075	0.176436	0.859952	NA	0.184388	0	0	0	0	0	0.921938	0	0	0	0	0
ENSRNOG00000017386	171040	Il11	interleukin 11	5.77221	0.815612	0.669018	1.21912	0.222799	0.600397	7.38063	4.16378	10.2545	7.00657	8.35102	4.83749	6.45357	1.00284	0.991042	12.5901	4.22302	2.01187
ENSRNOG00000033173	308344	Fam71e2	family with sequence similarity 71, member E2	0	NA	NA	NA	NA	NA	0	0	0	0	0	0	0	0	0	0	0	0
ENSRNOG00000038616	654441	Cox6b2	cytochrome c oxidase subunit 6B2	65.5147	-0.143063	0.171634	-0.833537	0.404542	0.76114	62.277	68.7524	61.5272	49.046	69.9398	77.3998	53.4724	76.2161	66.3998	63.919	72.8471	64.3799
ENSRNOG00000017508	308345	Kmt5c	lysine methyltransferase 5C	775.811	0.00974245	0.0569505	0.171069	0.86417	0.965651	778.514	773.108	802.929	747.701	780.821	828.178	732.941	750.127	814.636	778.649	791.816	730.31
ENSRNOG00000058451	NA	NA	NA	0	NA	NA	NA	NA	NA	0	0	0	0	0	0	0	0	0	0	0	0
ENSRNOG00000028273	308346	Tmem150b	transmembrane protein 150B	22.1883	0.436538	0.400895	1.08891	0.276195	0.656826	25.5027	18.874	44.0945	26.0244	19.8337	14.5125	23.0485	12.0341	26.7581	8.71622	33.7842	13.0772
ENSRNOG00000017673	499073	Brsk1	BR serine/threonine kinase 1	7116.53	0.0221744	0.0437356	0.50701	0.612148	0.872089	7170.96	7062.1	7386.33	6899.47	6832.18	7059.83	7676.98	7112.17	7072.07	7343.9	7226.65	6555.69
ENSRNOG00000017795	246146	Hspbp1	HSPA (Hsp70) binding protein 1	1411.28	0.00966985	0.0511607	0.189009	0.850085	0.960739	1416.17	1406.39	1483.83	1376.29	1497.96	1356.43	1366.31	1438.08	1429.08	1384.91	1481.22	1298.66
ENSRNOG00000018090	361502	Ppp6r1	protein phosphatase 6, regulatory subunit 1	4767.77	0.0252101	0.0441737	0.570704	0.5682	0.85405	4809.72	4725.82	5082.14	4615.33	5135.88	4670.11	4545.16	4679.27	4737.18	4698.04	4955.72	4558.9
ENSRNOG00000038607	690610	Tmem86b	transmembrane protein 86B	59.6818	0.168836	0.180874	0.933448	0.350588	0.726041	63.1683	56.1952	61.5272	61.0573	76.2031	58.0498	59.004	47.1337	56.4894	56.1712	73.9029	47.279
ENSRNOG00000058906	171125	Ptprh	protein tyrosine phosphatase, receptor type, H	10.598	-0.119436	0.455392	-0.262271	0.793112	0.942375	10.1818	11.0142	18.4581	11.0103	8.35102	3.86999	9.21938	6.01706	14.8656	10.6532	8.44604	15.089
ENSRNOG00000018217	54309	Syt5	synaptotagmin 5	4148.15	0.152476	0.0625159	2.439	0.0147278	0.126022	4367.4	3928.91	4435.08	4332.06	4790.36	4435.01	3844.48	4366.38	3771.9	3918.43	4008.7	3579.12
ENSRNOG00000038600	100359753	Dnaaf3	dynein, axonemal, assembly factor 3	103.746	-0.241169	0.156748	-1.53858	0.123908	0.448062	95.1724	112.32	118.953	102.096	79.3347	104.49	70.9892	109.31	112.979	110.405	97.1295	131.778
ENSRNOG00000018250	29248	Tnni3	troponin I3, cardiac type	12.2624	-0.558715	0.456686	-1.22341	0.221175	0.599021	9.93121	14.5935	15.3818	15.0141	3.13163	9.67497	6.45357	20.0569	21.8029	13.5586	9.5018	8.04749
ENSRNOG00000028041	171409	Tnnt1	troponin T1, slow skeletal type	43.3179	-0.115403	0.225654	-0.511414	0.609062	0.871156	41.6241	45.0118	49.2217	47.0441	35.4919	35.7974	40.5653	40.1138	45.5879	64.8874	43.286	31.184
ENSRNOG00000053828	499076	Ppp1r12c	protein phosphatase 1, regulatory subunit 12C	3021.46	0.0118389	0.0438224	0.270156	0.787041	0.941371	3034.05	3008.87	3112.25	2972.79	3066.91	3071.8	2946.51	3027.59	3214.94	3046.8	3006.79	2748.22
ENSRNOG00000027942	361503	Eps8l1	EPS8-like 1	10.2509	0.434228	0.481481	0.90186	0.367131	0.736877	11.772	8.72977	8.20362	10.0094	17.7459	16.4475	6.45357	7.01991	2.97313	8.71622	16.8921	8.04749
ENSRNOG00000027919	361504	Rdh13	retinol dehydrogenase 13	652.944	0.192304	0.080768	2.38094	0.0172684	0.139927	696.238	609.65	620.399	747.701	678.521	685.956	748.614	640.817	674.899	569.46	644.011	519.063
ENSRNOG00000057297	NA	NA	NA	0.607971	0.0257865	1.93235	0.0133446	0.989353	NA	0.618957	0.596985	2.05091	0	1.04388	0	0	1.00284	1.98208	0	0	0
ENSRNOG00000053253	NA	NA	NA	0	NA	NA	NA	NA	NA	0	0	0	0	0	0	0	0	0	0	0	0
ENSRNOG00000047204	684555	Gp6	glycoprotein VI	7.24233	0.504667	0.551138	0.915683	0.359833	0.730658	8.5076	5.97707	6.15272	7.00657	10.4388	10.6425	8.29744	14.0398	4.95521	5.81082	1.05576	4.02374
ENSRNOG00000049759	684545	Nlrp2	NLR family pyrin domain containing 2	0	NA	NA	NA	NA	NA	0	0	0	0	0	0	0	0	0	0	0	0
ENSRNOG00000018458	117547	Ncr1	natural cytotoxicity triggering receptor 1	1.789	0.304823	1.07836	0.282672	0.777428	NA	1.97898	1.59903	1.02545	3.00282	2.08776	1.93499	1.84388	0	0.991042	0.968469	0	6.03562
ENSRNOG00000027855	365183	Fcar	Fc fragment of IgA receptor	0	NA	NA	NA	NA	NA	0	0	0	0	0	0	0	0	0	0	0	0
ENSRNOG00000046577	NA	NA	NA	0	NA	NA	NA	NA	NA	0	0	0	0	0	0	0	0	0	0	0	0
ENSRNOG00000027843	353253	Kir3dl1	killer cell immunoglobulin-like receptor, three domains, long cytoplasmic tail, 1	0.193694	-1.17355	3.16075	-0.371287	0.710423	NA	0	0.387388	0	0	0	0	0	0	0	1.93694	0	0
ENSRNOG00000027811	292594	Lilrb4	leukocyte immunoglobulin like receptor B4	30.3078	-0.148204	0.288211	-0.51422	0.607098	0.87031	28.731	31.8846	44.0945	31.0291	14.6143	29.0249	24.8923	32.091	24.776	24.2117	40.1187	38.2256
ENSRNOG00000048238	NA	NA	NA	0	NA	NA	NA	NA	NA	0	0	0	0	0	0	0	0	0	0	0	0
ENSRNOG00000046683	308350	Lilrb3	leukocyte immunoglobulin like receptor B3	35.5007	1.088	0.378893	2.87153	0.00408486	0.0517796	48.2802	22.7212	25.6363	60.0563	54.2817	59.0173	42.4092	33.0939	34.6865	16.464	25.3381	4.02374
ENSRNOG00000027808	691533	Lilra5	leukocyte immunoglobulin like receptor A5	28.7569	0.00532714	0.291759	0.0182587	0.985432	0.996244	28.8356	28.6783	26.6618	46.0432	24.0092	29.0249	18.4388	25.0711	36.6685	32.928	30.6169	18.1069
ENSRNOG00000018616	361505	Cdc42ep5	CDC42 effector protein 5	73.3346	-0.0662193	0.175709	-0.376868	0.706272	0.90942	71.6674	75.0017	89.2144	61.0573	68.8959	77.3998	61.7699	75.2133	61.4446	86.1938	90.795	61.3621
ENSRNOG00000018621	100912286	Leng9	leukocyte receptor cluster member 9	210.287	-0.246906	0.098124	-2.51626	0.0118606	0.109946	192.347	228.226	199.963	187.176	208.776	172.215	193.607	223.634	210.101	211.126	241.768	254.502
ENSRNOG00000018642	361506	Leng8	leukocyte receptor cluster member 8	8027.34	-0.0504862	0.0734343	-0.687502	0.491767	0.813681	7887.27	8167.41	8861.96	7416.96	8431.4	8006.04	6720.01	8041.81	8503.14	9139.44	7849.54	7303.1
ENSRNOG00000032699	292597	Ttyh1	tweety family member 1	16101.6	-0.18506	0.0445688	-4.15222	3.29e-05	0.00128501	15070.6	17132.6	15941.7	14344.5	15119.5	15177.1	14770.4	16406.5	17164.8	17872.1	15932.4	18286.9
ENSRNOG00000059590	NA	NA	NA	0	NA	NA	NA	NA	NA	0	0	0	0	0	0	0	0	0	0	0	0
ENSRNOG00000027733	574531	Lair1	leukocyte-associated immunoglobulin-like receptor 1	5.68337	0.236873	0.615799	0.384659	0.70049	0.907199	6.15282	5.21392	6.15272	14.0131	3.13163	1.93499	5.53163	8.02275	3.96417	3.87388	3.16727	7.04155
ENSRNOG00000027705	365184	Nlrp4b	NLR family, pyrin domain containing 4B	0	NA	NA	NA	NA	NA	0	0	0	0	0	0	0	0	0	0	0	0
ENSRNOG00000015527	100912013	LOC100912013	NACHT, LRR and PYD domains-containing protein 4B-like	0	NA	NA	NA	NA	NA	0	0	0	0	0	0	0	0	0	0	0	0
ENSRNOG00000038497	691560	Vom2r29	vomeronasal 2 receptor, 29	0	NA	NA	NA	NA	NA	0	0	0	0	0	0	0	0	0	0	0	0
ENSRNOG00000038479	NA	NA	NA	0	NA	NA	NA	NA	NA	0	0	0	0	0	0	0	0	0	0	0	0
ENSRNOG00000046339	NA	NA	NA	0	NA	NA	NA	NA	NA	0	0	0	0	0	0	0	0	0	0	0	0
ENSRNOG00000031562	286985	Vom2r31	vomeronasal 2 receptor, 31	0	NA	NA	NA	NA	NA	0	0	0	0	0	0	0	0	0	0	0	0
ENSRNOG00000049668	494226	Vom1r58	vomeronasal 1 receptor 58	0	NA	NA	NA	NA	NA	0	0	0	0	0	0	0	0	0	0	0	0
ENSRNOG00000048095	499084	RGD1564801	similar to hepatic multiple inositol polyphosphate phosphatase	12.6814	0.469174	0.586125	0.800468	0.423439	0.772949	14.7323	10.6304	11.28	34.0319	8.35102	13.545	6.45357	29.0825	3.96417	6.77928	5.27878	8.04749
ENSRNOG00000030886	494290	Vom1r59	vomeronasal 1 receptor 59	0	NA	NA	NA	NA	NA	0	0	0	0	0	0	0	0	0	0	0	0
ENSRNOG00000047490	100312671	Vom1r60	vomeronasal 1 receptor 60	0	NA	NA	NA	NA	NA	0	0	0	0	0	0	0	0	0	0	0	0
ENSRNOG00000047206	100911727	LOC100911727	DNA ligase 1-like	0.0921938	0.557668	3.16075	0.176436	0.859952	NA	0.184388	0	0	0	0	0	0.921938	0	0	0	0	0
ENSRNOG00000014181	494282	Vom1r61	vomeronasal 1 receptor 61	0	NA	NA	NA	NA	NA	0	0	0	0	0	0	0	0	0	0	0	0
ENSRNOG00000032819	494289	Vom1r62	vomeronasal 1 receptor 62	0	NA	NA	NA	NA	NA	0	0	0	0	0	0	0	0	0	0	0	0
ENSRNOG00000014186	308381	Zswim9	zinc finger SWIM-type containing 9	306.496	-0.0144205	0.081305	-0.177363	0.859223	0.964281	304.916	308.077	292.254	277.26	325.69	306.697	322.678	322.916	278.483	313.784	309.336	315.864
ENSRNOG00000014193	81513	Lig1	DNA ligase 1	196.76	-0.111399	0.0972642	-1.14532	0.252077	0.634711	189.145	204.376	199.963	162.152	192.074	189.629	201.904	215.611	195.235	202.41	196.37	212.253
ENSRNOG00000026764	691810	Pla2g4c	phospholipase A2 group IVC	0.313163	1.75092	3.13395	0.558695	0.57637	NA	0.626327	0	0	0	3.13163	0	0	0	0	0	0	0
ENSRNOG00000056949	NA	NA	NA	0	NA	NA	NA	NA	NA	0	0	0	0	0	0	0	0	0	0	0	0
ENSRNOG00000056331	NA	NA	NA	0.811324	-0.751316	1.55046	-0.484577	0.627976	NA	0.607366	1.01528	1.02545	0	1.04388	0.967497	0	1.00284	0	0	1.05576	3.01781
ENSRNOG00000054798	NA	NA	NA	0	NA	NA	NA	NA	NA	0	0	0	0	0	0	0	0	0	0	0	0
ENSRNOG00000061661	NA	NA	NA	0	NA	NA	NA	NA	NA	0	0	0	0	0	0	0	0	0	0	0	0
ENSRNOG00000061148	NA	NA	NA	0	NA	NA	NA	NA	NA	0	0	0	0	0	0	0	0	0	0	0	0
ENSRNOG00000014787	365194	Cabp5	calcium binding protein 5	0	NA	NA	NA	NA	NA	0	0	0	0	0	0	0	0	0	0	0	0
ENSRNOG00000052287	NA	NA	NA	0	NA	NA	NA	NA	NA	0	0	0	0	0	0	0	0	0	0	0	0
ENSRNOG00000046669	100362904	Bsph2	binder of sperm protein homolog 2	0	NA	NA	NA	NA	NA	0	0	0	0	0	0	0	0	0	0	0	0
ENSRNOG00000056605	NA	NA	NA	0	NA	NA	NA	NA	NA	0	0	0	0	0	0	0	0	0	0	0	0
ENSRNOG00000047986	24902	Sult2a6	sulfotransferase family 2A, dehydroepiandrosterone (DHEA)-preferring, member 6	0	NA	NA	NA	NA	NA	0	0	0	0	0	0	0	0	0	0	0	0
ENSRNOG00000054447	NA	NA	NA	0	NA	NA	NA	NA	NA	0	0	0	0	0	0	0	0	0	0	0	0
ENSRNOG00000031005	NA	NA	NA	0	NA	NA	NA	NA	NA	0	0	0	0	0	0	0	0	0	0	0	0
ENSRNOG00000048028	NA	NA	NA	2.10584	-0.140368	0.891964	-0.15737	0.874954	NA	2.01618	2.1955	4.10181	2.00188	2.08776	0.967497	0.921938	1.00284	3.96417	1.93694	1.05576	3.01781
ENSRNOG00000052468	NA	NA	NA	0.598419	1.85322	1.71141	1.08286	0.27887	NA	0.998629	0.198208	1.02545	2.00188	1.04388	0	0.921938	0	0.991042	0	0	0
ENSRNOG00000022227	NA	NA	NA	91.5932	-0.178643	0.13766	-1.29771	0.194387	0.561592	85.9984	97.188	97.418	87.0817	89.7735	76.4323	79.2867	86.2446	105.05	94.91	97.1295	102.605
ENSRNOG00000013548	25545	Selenow	selenoprotein W	0	NA	NA	NA	NA	NA	0	0	0	0	0	0	0	0	0	0	0	0
ENSRNOG00000033146	103690015	LOC103690015	40S ribosomal protein S19-like	0.211151	-1.17355	3.16075	-0.371287	0.710423	NA	0	0.422302	0	0	0	0	0	0	0	0	2.11151	0
ENSRNOG00000038276	NA	NA	NA	0	NA	NA	NA	NA	NA	0	0	0	0	0	0	0	0	0	0	0	0
ENSRNOG00000013890	60446	Crx	cone-rod homeobox	0.0968469	-0.596473	3.16075	-0.188713	0.850318	NA	0	0.193694	0	0	0	0	0	0	0	0.968469	0	0
ENSRNOG00000038251	NA	NA	NA	3.02237	-1.44953	0.965399	-1.50148	0.133232	NA	1.64019	4.40455	4.10181	0	3.13163	0.967497	0	5.01422	1.98208	2.90541	1.05576	11.0653
ENSRNOG00000051483	25545	Selenow	selenoprotein W	2919.35	0.086209	0.0472503	1.82452	0.0680737	0.323636	3006.67	2832.04	3024.06	3118.92	3101.36	2802.84	2986.16	2745.79	3069.26	2764.01	2903.33	2677.8
ENSRNOG00000028449	100364457	LOC100364457	ribosomal protein L9-like	8.09979	0.524459	0.508616	1.03115	0.302471	0.683478	9.56037	6.63921	7.17817	8.00751	12.5265	15.48	4.60969	7.01991	5.94625	8.71622	9.5018	2.01187
ENSRNOG00000013023	292624	Nop53	NOP53 ribosome biogenesis factor	1981	0.0904231	0.0502593	1.79913	0.0719977	0.334769	2043.22	1918.78	2250.87	1933.81	1992.76	1989.17	2049.47	1854.26	1946.41	2041.53	1908.81	1842.88
ENSRNOG00000059444	NA	NA	NA	0.100094	0.557668	3.16075	0.176436	0.859952	NA	0.200188	0	0	1.00094	0	0	0	0	0	0	0	0
ENSRNOG00000011346	361512	Ehd2	EH-domain containing 2	465.32	-0.0658764	0.0767225	-0.858633	0.390543	0.751524	454.622	476.019	491.192	412.387	417.551	442.146	509.832	483.371	498.494	488.108	442.361	467.76
ENSRNOG00000011262	292622	Bicra	BRD4 interacting chromatin remodeling complex associated protein	797.746	-0.0130008	0.069743	-0.18641	0.852123	0.961945	794.004	801.489	775.242	733.688	754.724	838.82	867.544	911.585	781.932	790.271	739.029	784.63
ENSRNOG00000021800	308108	Zfp541	zinc finger protein 541	35.2577	0.203921	0.234034	0.871334	0.383572	0.746509	37.7719	32.7435	41.0181	38.0357	42.799	32.8949	34.1117	30.0853	42.6148	22.2748	28.5054	40.2374
ENSRNOG00000001494	140673	Napa	NSF attachment protein alpha	3459.09	0.186062	0.0498337	3.73366	0.000188716	0.00522147	3681.67	3236.5	3660.87	3699.47	3575.28	3631.02	3841.72	3041.63	3511.26	3282.14	3390.03	2957.45
ENSRNOG00000001493	NA	NA	NA	748.479	0.146534	0.0749204	1.95587	0.0504806	0.272519	786.34	710.619	734.224	798.749	786.04	768.193	844.495	674.914	816.618	697.298	750.642	613.621
ENSRNOG00000001492	140447	Slc8a2	solute carrier family 8 member A2	2391.18	-0.00537179	0.0666712	-0.0805714	0.935783	0.983351	2386.51	2395.85	2367.77	2154.02	2368.56	2704.15	2338.04	2503.1	2330.93	2256.53	2682.67	2206.02
ENSRNOG00000021390	361514	Meis3	Meis homeobox 3	1142.71	-0.0348709	0.065542	-0.532039	0.594699	0.865478	1129.16	1156.26	1149.53	1107.04	1231.78	1137.78	1019.66	1182.35	1214.03	1204.78	1178.22	1001.91
ENSRNOG00000047575	684903	Dhx34	DExH-box helicase 34	329.433	0.168078	0.0887895	1.89299	0.058359	0.297637	348.561	310.306	381.468	328.308	315.251	324.112	393.668	292.83	300.286	340.901	295.611	321.9
ENSRNOG00000060587	NA	NA	NA	1.11911	0.802634	1.49914	0.535395	0.592377	NA	1.42351	0.814713	2.05091	0	3.13163	1.93499	0	0	0	0	1.05576	3.01781
ENSRNOG00000049028	445269	C5ar2	complement component 5a receptor 2	42.778	-0.133539	0.235137	-0.567922	0.570088	0.855307	40.813	44.743	47.1708	47.0441	39.6674	41.6024	28.5801	61.1735	38.6506	36.8018	54.8993	32.19
ENSRNOG00000047800	113959	C5ar1	complement C5a receptor 1	47.2708	-0.738441	0.212107	-3.48146	0.000498695	0.0111861	35.3555	59.186	34.8654	32.03	29.2286	29.0249	51.6285	47.1337	64.4177	61.982	57.0108	65.3859
ENSRNOG00000049661	100192314	Inafm1	InaF-motif containing 1	485.273	0.154984	0.077428	2.00166	0.0453217	0.254586	511.393	459.153	509.65	508.477	519.851	553.408	465.579	513.456	441.014	477.455	463.477	400.363
ENSRNOG00000048848	684934	Ccdc9	coiled-coil domain containing 9	1530.77	0.138577	0.0734295	1.88721	0.0591323	0.299917	1604.32	1457.23	1707.38	1607.51	1469.78	1761.81	1475.1	1534.35	1489.54	1584.42	1450.61	1227.24
ENSRNOG00000015128	308384	Sae1	SUMO1 activating enzyme subunit 1	1703.75	0.112271	0.0528996	2.12234	0.0338095	0.212227	1770.15	1637.35	1744.29	1736.63	1929.09	1685.38	1755.37	1602.54	1651.08	1713.22	1725.1	1494.82
ENSRNOG00000053001	NA	NA	NA	0	NA	NA	NA	NA	NA	0	0	0	0	0	0	0	0	0	0	0	0
ENSRNOG00000015229	678741	Zc3h4	zinc finger CCCH-type containing 4	1998.65	0.0169071	0.0452209	0.373878	0.708495	0.909865	2010.1	1987.19	1923.75	1896.78	2025.12	2131.4	2073.44	2080.9	1970.19	1904.98	1970.04	2009.86
ENSRNOG00000015304	292654	Tmem160	transmembrane protein 160	395.113	0.00857835	0.0830597	0.103279	0.917741	0.978796	396.306	393.92	430.69	432.405	379.972	352.169	386.292	409.16	372.632	401.915	431.804	354.09
ENSRNOG00000015376	308387	Npas1	neuronal PAS domain protein 1	255.599	-0.150939	0.0919289	-1.64191	0.100608	0.401352	242.176	269.021	269.694	227.213	222.346	239.939	251.689	283.805	243.796	281.825	288.221	247.46
ENSRNOG00000015852	306400	Arhgap35	Rho GTPase activating protein 35	6591.63	0.0386105	0.0439914	0.877682	0.380116	0.743767	6679.48	6503.78	6161.94	6404.01	6849.93	6741.52	7239.98	6387.11	6713.32	6362.84	6514.01	6541.6
ENSRNOG00000038205	108349548	LOC108349548	guanine nucleotide-binding protein G(I)/G(S)/G(O) subunit gamma-5	4.47657	-0.749508	0.645737	-1.1607	0.245763	NA	3.32511	5.62802	4.10181	2.00188	2.08776	2.90249	5.53163	2.00569	7.92833	3.87388	5.27878	9.05343
ENSRNOG00000028617	108349752	LOC108349752	carcinoembryonic antigen-related cell adhesion molecule 3-like	1.09405	0.251968	1.32922	0.189562	0.849653	NA	1.19213	0.995969	1.02545	2.00188	1.04388	0.967497	0.921938	4.01138	0	0.968469	0	0
ENSRNOG00000046915	116711	Ceacam9	carcinoembryonic antigen-related cell adhesion molecule 9	2.58251	0.413965	0.835774	0.495307	0.620383	NA	2.94054	2.22448	4.10181	1.00094	2.08776	2.90249	4.60969	0	1.98208	2.90541	4.22302	2.01187
ENSRNOG00000015865	65046	Ap2s1	adaptor related protein complex 2 subunit sigma 1	2039.02	-0.105718	0.0447125	-2.36439	0.0180599	0.144126	1964.43	2113.62	2021.17	2083.95	1866.45	1910.81	1939.76	2083.91	2205.07	2164.53	2116.79	1997.79
ENSRNOG00000034106	NA	NA	NA	1.99291	0.586122	0.96892	0.604923	0.54523	NA	2.40444	1.58138	3.07636	3.00282	3.13163	0.967497	1.84388	1.00284	0	4.84235	1.05576	1.00594
ENSRNOG00000015948	292657	Slc1a5	solute carrier family 1 member 5	128.729	0.425675	0.133122	3.19762	0.00138566	0.0233046	147.6	109.858	184.581	133.125	146.143	144.157	129.993	98.2787	110.006	98.7839	123.523	118.7
ENSRNOG00000016055	308390	Fkrp	fukutin related protein	1857.42	0.0215413	0.0402193	0.535595	0.592239	0.8649	1871.32	1843.53	1826.33	1805.69	1977.1	1894.36	1853.1	1806.12	1825.5	1858.49	1908.81	1818.73
ENSRNOG00000016145	308392	Strn4	striatin 4	2953.42	-0.0831017	0.0561345	-1.4804	0.138765	0.475103	2868.31	3038.54	3154.29	2661.5	2827.87	2826.06	2871.84	3257.24	3081.15	2759.17	3179.94	2915.2
ENSRNOG00000016434	292658	Prkd2	protein kinase D2	226.619	-0.00117626	0.0877159	-0.0134099	0.989301	0.996715	226.524	226.714	217.396	228.214	240.092	230.264	216.655	218.62	224.966	225.653	247.047	217.282
ENSRNOG00000052256	499088	Dact3	dishevelled-binding antagonist of beta-catenin 3	3237.64	0.0174462	0.0478819	0.36436	0.715589	0.912964	3257.09	3218.2	3474.23	2970.79	3163.99	3362.05	3314.37	3261.25	3079.17	3304.42	3349.91	3096.27
ENSRNOG00000016701	245986	Gng8	G protein subunit gamma 8	301.273	-0.0558616	0.123113	-0.453743	0.650014	0.888726	295.437	307.108	348.654	247.232	281.847	317.339	282.113	333.947	256.68	267.297	290.333	387.285
ENSRNOG00000016756	292661	Ptgir	prostaglandin I2 receptor	18.2216	0.376073	0.34282	1.097	0.272643	0.652555	20.5834	15.8597	19.4836	10.0094	26.0969	26.1224	21.2046	14.0398	20.8119	10.6532	12.6691	21.1247
ENSRNOG00000016770	24244	Calm3	calmodulin 3	24586.9	-0.00902	0.0321208	-0.280815	0.778852	0.938746	24510.3	24663.4	24694.9	24211.7	25727.4	24448.7	23468.9	25443.2	24594.7	24073.2	25122.8	24083.1
ENSRNOG00000016863	308393	Pnma8b	PNMA family member 8B	12105.1	-0.0619586	0.0474299	-1.30632	0.191444	0.558319	11845.1	12365	10975.4	11238.5	12153.9	12555.2	12302.3	12614.8	13192.7	12161.1	11615.4	12241.2
ENSRNOG00000027944	361515	Pnma8a	PNMA family member 8A	2290.02	-0.0640448	0.054894	-1.1667	0.243331	0.62572	2238.89	2341.15	2220.1	2065.94	2133.69	2486.47	2288.25	2420.87	2402.29	2152.91	2382.84	2346.85
ENSRNOG00000027936	494320	Ccdc8	coiled-coil domain containing 8	258.772	-0.343434	0.105532	-3.2543	0.00113672	0.020073	227.944	289.6	246.109	230.216	167.02	242.842	253.533	292.83	281.456	299.257	299.835	274.621
ENSRNOG00000016907	65179	Ppp5c	protein phosphatase 5, catalytic subunit	3451.4	-0.00103116	0.0326202	-0.031611	0.974782	0.993944	3450.35	3452.45	3446.55	3410.2	3526.22	3492.67	3376.14	3482.88	3433.96	3534.91	3503	3307.52
ENSRNOG00000017198	64345	Hif3a	hypoxia inducible factor 3 subunit alpha	41.1699	0.824224	0.224606	3.66965	0.000242882	0.00637497	52.6069	29.7329	49.2217	47.0441	48.0184	74.4973	44.253	29.0825	23.785	33.8964	32.7284	29.1722
ENSRNOG00000042250	24257	Cgm4	carcinoembryonic antigen gene family 4	0.507794	-1.57175	1.95301	-0.804783	0.420945	NA	0.205091	0.810497	1.02545	0	0	0	0	2.00569	0.991042	0	1.05576	0
ENSRNOG00000027607	24926	Ceacam3	carcinoembryonic antigen-related cell adhesion molecule 3	0.0967497	0.557668	3.16075	0.176436	0.859952	NA	0.193499	0	0	0	0	0.967497	0	0	0	0	0	0
ENSRNOG00000027288	59313	Psgb1	pregnancy-specific beta 1-glycoprotein	0	NA	NA	NA	NA	NA	0	0	0	0	0	0	0	0	0	0	0	0
ENSRNOG00000029485	292666	Psg29	pregnancy-specific glycoprotein 29	0	NA	NA	NA	NA	NA	0	0	0	0	0	0	0	0	0	0	0	0
ENSRNOG00000034000	NA	NA	NA	0	NA	NA	NA	NA	NA	0	0	0	0	0	0	0	0	0	0	0	0
ENSRNOG00000017519	102557244	LOC102557244	carcinoembryonic antigen-related cell adhesion molecule 5-like	0	NA	NA	NA	NA	NA	0	0	0	0	0	0	0	0	0	0	0	0
ENSRNOG00000017620	292668	Ceacam11	carcinoembryonic antigen-related cell adhesion molecule 11	0	NA	NA	NA	NA	NA	0	0	0	0	0	0	0	0	0	0	0	0
ENSRNOG00000042158	361516	Igfl3	IGF-like family member 3	0	NA	NA	NA	NA	NA	0	0	0	0	0	0	0	0	0	0	0	0
ENSRNOG00000032940	NA	NA	NA	0	NA	NA	NA	NA	NA	0	0	0	0	0	0	0	0	0	0	0	0
ENSRNOG00000017699	292671	Mill1	MHC I like leukocyte 1	152.97	0.0196437	0.174246	0.112735	0.91024	0.977356	153.995	151.946	151.767	209.196	110.651	129.645	168.715	150.427	148.656	193.694	157.308	109.647
ENSRNOG00000044940	NA	NA	NA	0	NA	NA	NA	NA	NA	0	0	0	0	0	0	0	0	0	0	0	0
ENSRNOG00000038101	24256	Psg19	pregnancy specific glycoprotein 19	0.201235	-0.0194041	3.16075	-0.00613909	0.995102	NA	0.208776	0.193694	0	0	1.04388	0	0	0	0	0.968469	0	0
ENSRNOG00000026891	NA	NA	NA	1.09189	2.11171	1.451	1.45534	0.145574	NA	1.77441	0.409359	0	4.00375	1.04388	2.90249	0.921938	0	0.991042	0	1.05576	0
ENSRNOG00000051815	NA	NA	NA	0.100094	0.557668	3.16075	0.176436	0.859952	NA	0.200188	0	0	1.00094	0	0	0	0	0	0	0	0
ENSRNOG00000057645	365212	Micb	MHC class I polypeptide-related sequence B	50.7958	-0.0815219	0.208463	-0.391061	0.695752	0.906023	49.3727	52.2189	52.2981	59.0554	49.0623	54.1798	32.2678	51.145	46.579	48.4235	69.6799	45.2671
ENSRNOG00000013395	84387	Pglyrp1	peptidoglycan recognition protein 1	14.8472	-0.264344	0.364405	-0.725412	0.468199	0.800824	13.5215	16.173	8.20362	13.0122	18.7898	18.3824	9.21938	20.0569	16.8477	19.3694	9.5018	15.089
ENSRNOG00000013767	292680	Ccdc61	coiled-coil domain containing 61	281.653	-0.0197389	0.0818959	-0.241024	0.809536	0.946989	279.841	283.466	304.559	287.269	270.364	283.477	253.533	298.848	286.411	276.014	272.385	283.674
ENSRNOG00000013847	292681	Nova2	NOVA alternative splicing regulator 2	535.113	0.000371169	0.0700133	0.00530141	0.99577	0.997845	535.15	535.075	529.134	471.442	569.957	583.401	521.817	541.536	510.386	537.5	565.885	520.069
ENSRNOG00000038088	365213	Nanos2	nanos C2HC-type zinc finger 2	1.19264	-0.0262493	1.22328	-0.0214582	0.98288	NA	1.17928	1.206	1.02545	1.00094	0	3.86999	0	1.00284	0.991042	0.968469	1.05576	2.01187
ENSRNOG00000014132	499090	Mypop	Myb-related transcription factor, partner of profilin	918.305	0.0173872	0.0767321	0.226596	0.820738	0.951737	923.819	912.791	876.762	837.786	903.998	1016.84	983.708	959.722	982.122	991.712	826.656	803.743
ENSRNOG00000038087	NA	NA	NA	2.1597	-0.056589	1.0472	-0.0540382	0.956905	NA	2.10317	2.21624	2.05091	0	1.04388	0.967497	6.45357	3.00853	4.95521	0	2.11151	1.00594
ENSRNOG00000014252	308404	Irf2bp1	interferon regulatory factor 2 binding protein 1	1161.04	-0.0459626	0.0454972	-1.01023	0.312385	0.692259	1142.62	1179.47	1171.07	1097.03	1139.91	1140.68	1164.41	1125.19	1211.05	1223.18	1153.94	1183.99
ENSRNOG00000014256	25100	Foxa3	forkhead box A3	2.39265	-1.02219	0.950752	-1.07514	0.282313	NA	1.5774	3.2079	3.07636	1.00094	1.04388	0	2.76581	5.01422	0.991042	1.93694	1.05576	7.04155
ENSRNOG00000014353	292683	Sympk	symplekin	2456.36	0.0667453	0.0499882	1.33522	0.181804	0.544545	2513.4	2399.32	2606.7	2370.22	2760.01	2388.75	2441.29	2438.92	2433.01	2366.94	2487.36	2270.4
ENSRNOG00000061526	292684	Rsph6a	radial spoke head 6 homolog A	66.4921	0.547153	0.164592	3.3243	0.000886405	0.0169341	78.9888	53.9955	83.0617	75.0704	81.4225	89.0097	66.3795	46.1308	49.5521	60.0451	54.8993	59.3502
ENSRNOG00000014984	680252	Dmwd	DM1 locus, WD repeat containing	1883.2	0.0549458	0.0396685	1.38512	0.166014	0.518213	1919.26	1847.14	1968.87	1827.71	1987.54	1917.58	1894.58	1906.41	1831.45	1868.18	1839.13	1790.57
ENSRNOG00000015085	308405	Dmpk	DM1 protein kinase	1613.9	-0.0836373	0.0557156	-1.50115	0.133318	0.465573	1567.18	1660.62	1703.28	1555.46	1486.48	1632.17	1458.51	1640.65	1714.5	1659.96	1761	1527.01
ENSRNOG00000047435	NA	NA	NA	5.27252	0.0371981	0.626129	0.0594096	0.952626	0.987282	5.34353	5.20152	2.05091	7.00657	5.21939	9.67497	2.76581	7.01991	4.95521	7.74775	5.27878	1.00594
ENSRNOG00000060146	308406	Six5	SIX homeobox 5	146.415	0.0955113	0.12263	0.778859	0.436063	0.778986	151.366	141.465	174.327	161.151	146.143	147.06	128.149	155.441	161.54	128.806	127.746	133.79
ENSRNOG00000008815	292686	Fbxo46	F-box protein 46	279.593	-0.0727635	0.0963857	-0.75492	0.450297	0.789409	272.549	286.636	324.043	237.222	276.628	260.257	264.596	295.839	282.447	261.487	317.782	275.627
ENSRNOG00000015413	292687	Qpctl	glutaminyl-peptide cyclotransferase-like	841.701	-0.037254	0.0563335	-0.661311	0.508413	0.824539	830.701	852.7	834.718	856.803	796.479	871.715	793.789	819.324	806.708	840.631	921.674	875.165
ENSRNOG00000015844	680309	Snrpd2	small nuclear ribonucleoprotein D2 polypeptide	743.003	-0.17691	0.0551002	-3.21069	0.00132416	0.0226019	697.435	788.57	737.3	699.656	648.248	698.533	703.439	836.372	776.977	770.901	775.98	782.618
ENSRNOG00000015860	25024	Gipr	gastric inhibitory polypeptide receptor	195.703	1.82756	0.151421	12.0694	1.53e-33	2.51e-29	305.264	86.1427	383.519	261.245	290.198	282.509	308.849	82.2332	77.3013	82.3199	122.468	66.3918
ENSRNOG00000030127	192360	Eml2	EMAP like 2	5432.49	0.116219	0.0354092	3.28217	0.00103013	0.0188292	5650.9	5214.08	5744.59	5757.4	5382.23	5443.14	5927.14	5089.43	5271.35	5275.25	5281.94	5152.41
ENSRNOG00000035565	100313974	Mir330	microRNA 330	0.609877	-1.8956	1.85323	-1.02286	0.306373	NA	0.205091	1.01466	1.02545	0	0	0	0	2.00569	0	0	1.05576	2.01187
ENSRNOG00000016362	308408	Gpr4	G protein-coupled receptor 4	168.144	-0.287414	0.12594	-2.28215	0.0224806	0.164918	151.454	184.833	186.632	127.119	158.669	136.417	148.432	197.56	173.432	155.924	211.151	186.098
ENSRNOG00000025890	308409	Opa3	OPA3, outer mitochondrial membrane lipid metabolism regulator	1144.83	0.00686488	0.0567038	0.121066	0.903639	0.976095	1147.68	1141.99	1196.7	1101.03	1157.66	1161	1122	1190.38	1236.82	1048.85	1059.98	1173.93
ENSRNOG00000056238	NA	NA	NA	0.801426	-0.744617	1.63248	-0.456127	0.648299	NA	0.601939	1.00091	0	0	2.08776	0	0.921938	0	0	1.93694	1.05576	2.01187
ENSRNOG00000016367	361517	Vasp	vasodilator-stimulated phosphoprotein	701.809	-0.0398909	0.0577957	-0.690205	0.490065	0.813392	692.063	711.555	704.486	649.609	731.758	682.086	692.376	732.076	682.828	688.582	761.2	693.09
ENSRNOG00000059266	NA	NA	NA	13.3975	0.573814	0.444211	1.29176	0.19644	0.565032	16.0505	10.7445	23.5854	20.0188	11.4827	5.80498	19.3607	6.01706	11.8925	19.3694	7.39029	9.05343
ENSRNOG00000016603	308410	Rtn2	reticulon 2	1699.5	0.0512813	0.0597071	0.858882	0.390406	0.751482	1729.84	1669.16	1790.44	1628.53	1866.45	1597.34	1766.43	1771.02	1635.22	1749.06	1698.71	1491.8
ENSRNOG00000046667	100360880	Fosb	FosB proto-oncogene, AP-1 transcription factor subunit	72.6297	0.385345	0.208694	1.84646	0.0648257	0.314362	82.2548	63.0045	57.4253	81.076	98.1245	106.425	68.2234	65.1849	46.579	52.2973	65.4568	85.5046
ENSRNOG00000017839	292673	Ercc1	ERCC excision repair 1, endonuclease non-catalytic subunit	762.404	0.129475	0.055155	2.34747	0.0189014	0.148309	796.644	728.165	766.013	817.767	845.541	792.38	761.521	724.053	729.407	721.51	771.757	694.096
ENSRNOG00000016825	680493	Cd3eap	CD3e molecule associated protein	262.615	0.111381	0.088418	1.25971	0.207774	0.580971	272.815	252.415	277.898	286.268	276.628	266.062	257.221	266.756	241.814	232.433	234.378	286.692
ENSRNOG00000025350	686781	Ppp1r13l	protein phosphatase 1, regulatory subunit 13 like	138.67	0.269148	0.131523	2.0464	0.0407172	0.238297	151.652	125.689	162.022	156.146	152.406	177.052	110.633	121.344	120.907	134.617	129.858	121.718
ENSRNOG00000017753	308415	Ercc2	ERCC excision repair 2, TFIIH core complex helicase subunit	750.693	0.019734	0.0637076	0.309759	0.756744	0.929416	756.125	745.261	812.158	774.726	771.426	758.518	663.795	792.247	763.102	741.847	717.914	711.197
ENSRNOG00000036303	100314183	Mir343	microRNA 343	3.92167	0.227954	0.728216	0.313031	0.754257	NA	4.25266	3.59068	8.20362	3.00282	5.21939	4.83749	0	2.00569	3.96417	4.84235	2.11151	5.02968
ENSRNOG00000018101	171549	Klc3	kinesin light chain 3	26.9454	-0.173309	0.321167	-0.539622	0.589457	0.863944	25.317	28.5739	14.3563	16.015	39.6674	26.1224	30.424	26.0739	15.8567	34.8649	35.8957	30.1781
ENSRNOG00000016837	24265	Ckm	creatine kinase, M-type	4.61425	-0.0961718	0.713054	-0.134873	0.892712	0.97279	4.44701	4.78148	1.02545	5.00469	1.04388	8.70748	6.45357	1.00284	7.92833	6.77928	3.16727	5.02968
ENSRNOG00000029745	NA	NA	NA	2.86669	-1.20246	0.929348	-1.29388	0.195707	NA	1.71422	4.01916	1.02545	1.00094	0	1.93499	4.60969	0	3.96417	6.77928	6.33453	3.01781
ENSRNOG00000017069	680407	Mark4	microtubule affinity regulating kinase 4	2420.3	-0.0253072	0.0421071	-0.601018	0.547828	0.843876	2399.1	2441.51	2357.52	2262.12	2508.44	2380.04	2487.39	2443.93	2549.95	2472.5	2412.4	2328.74
ENSRNOG00000052756	NA	NA	NA	0	NA	NA	NA	NA	NA	0	0	0	0	0	0	0	0	0	0	0	0
ENSRNOG00000060041	NA	NA	NA	1.68263	1.2619	1.21022	1.0427	0.297086	NA	2.38304	0.982219	0	5.00469	3.13163	1.93499	1.84388	2.00569	0	2.90541	0	0
ENSRNOG00000017448	686809	Exoc3l2	exocyst complex component 3-like 2	29.9694	0.524864	0.2408	2.17967	0.0292821	0.194169	35.353	24.5858	36.9163	30.0282	41.7551	35.7974	32.2678	22.0626	24.776	23.2433	32.7284	20.1187
ENSRNOG00000017463	680476	Bloc1s3	biogenesis of lysosomal organelles complex-1, subunit 3	128.917	0.151871	0.146606	1.03591	0.300244	0.68113	135.75	122.083	142.538	155.145	110.651	143.19	127.227	139.395	124.871	148.176	102.408	95.5639
ENSRNOG00000017468	680465	Trappc6a	trafficking protein particle complex 6A	208.608	0.0944942	0.120239	0.785885	0.431935	0.776417	215.343	201.873	226.625	233.219	150.318	236.069	230.485	215.611	204.155	197.568	185.813	206.217
ENSRNOG00000043378	680440	Nkpd1	NTPase, KAP family P-loop domain containing 1	38.5412	0.362147	0.214379	1.68928	0.0911656	0.379345	43.3542	33.7283	42.0436	40.0375	49.0623	36.7649	48.8627	34.0967	39.6417	34.8649	35.8957	24.1425
ENSRNOG00000017692	308398	Ppp1r37	protein phosphatase 1, regulatory subunit 37	2584.43	0.0441572	0.0413098	1.06893	0.285103	0.664926	2624.11	2544.74	2712.32	2586.43	2585.69	2613.21	2622.91	2562.27	2708.52	2582.91	2500.03	2369.99
ENSRNOG00000049772	499391	Gemin7	gem (nuclear organelle) associated protein 7	105.615	-0.0257448	0.128372	-0.200548	0.841052	0.958603	104.76	106.47	113.825	103.097	104.388	110.295	92.1938	96.273	110.997	118.153	100.297	106.629
ENSRNOG00000049605	365511	Zfp296	zinc finger protein 296	14.116	0.181227	0.391591	0.462797	0.64351	0.885713	14.9971	13.2349	17.4327	18.0169	12.5265	5.80498	21.2046	20.0569	11.8925	13.5586	11.6133	9.05343
ENSRNOG00000046000	499390	Clasrp	CLK4-associating serine/arginine rich protein	2661.58	0.0768419	0.0851295	0.902647	0.366713	0.736572	2732.71	2590.45	2716.42	2832.66	2967.75	2887.98	2258.75	2435.91	2935.47	2887.01	2497.92	2195.96
ENSRNOG00000033235	100360982	Relb	RELB proto-oncogene, NF-kB subunit	122.758	0.0386974	0.120415	0.321366	0.747933	0.92646	124.335	121.181	108.698	123.115	129.441	126.742	133.681	130.37	110.006	112.342	121.412	131.778
ENSRNOG00000018255	292696	Clptm1	CLPTM1 regulator of GABA type A receptor forward trafficking	6689.64	0.0576539	0.0291221	1.97973	0.0477336	0.262398	6823.75	6555.53	6979.23	6647.23	7007.55	6744.42	6740.29	6587.68	6665.75	6535.23	6359.87	6629.12
ENSRNOG00000018402	292697	Apoc2	apolipoprotein C2	6.14785	-0.127433	0.725488	-0.175651	0.860568	0.964658	5.90269	6.39301	7.17817	4.00375	12.5265	5.80498	0	9.0256	3.96417	4.84235	1.05576	13.0772
ENSRNOG00000018405	680551	Apoc4	apolipoprotein C4	46.2418	-0.511467	0.227504	-2.24816	0.0245658	0.173821	38.1408	54.3428	47.1708	40.0375	33.4041	39.6674	30.424	45.128	37.6596	52.2973	60.1781	76.4512
ENSRNOG00000018426	25292	Apoc1	apolipoprotein C1	279.363	0.223959	0.344943	0.649265	0.516167	0.827795	301.015	257.711	262.516	352.33	294.374	319.274	276.581	303.862	491.557	140.428	162.586	190.122
ENSRNOG00000018454	25728	Apoe	apolipoprotein E	117568	0.0763697	0.0625861	1.22024	0.222376	0.600117	120680	114457	137343	129342	111737	113952	111025	109523	110798	124439	109541	117985
ENSRNOG00000018556	308416	Tomm40	translocase of outer mitochondrial membrane 40	1197.73	0.0286151	0.053575	0.534113	0.593264	0.865085	1209.55	1185.9	1152.61	1296.22	1176.45	1245.17	1177.32	1284.64	1203.12	1139.89	1178.22	1123.63
ENSRNOG00000018730	308417	Nectin2	nectin cell adhesion molecule 2	629.002	0.0403835	0.0689532	0.585666	0.5581	0.849323	637.862	620.142	702.435	607.57	595.01	685.956	598.338	637.809	663.998	584.955	592.279	621.669
ENSRNOG00000029399	78958	Bcam	basal cell adhesion molecule (Lutheran blood group)	1597.9	-0.122751	0.0648754	-1.8921	0.0584781	0.297985	1529.82	1665.99	1646.88	1613.51	1347.65	1420.29	1620.77	1564.44	1635.22	1755.83	1781.06	1593.4
ENSRNOG00000018953	292699	Cblc	Cbl proto-oncogene C	2.33296	-0.371684	0.972568	-0.382168	0.702337	NA	2.04915	2.61678	4.10181	1.00094	4.17551	0.967497	0	1.00284	0.991042	1.93694	2.11151	7.04155
ENSRNOG00000043416	680611	Bcl3	BCL3, transcription coactivator	51.6189	-0.16769	0.222051	-0.755185	0.450138	0.789346	48.6031	54.6348	62.5526	39.0366	45.9306	30.9599	64.5357	45.128	54.5073	52.2973	53.8435	67.3977
ENSRNOG00000031391	292700	Ceacam16	CEA cell adhesion molecule 16, tectorial membrane component	17.4348	0.138755	0.341605	0.406185	0.684607	0.901271	18.2531	16.6165	12.3054	18.0169	13.5704	27.0899	20.2826	9.0256	17.8388	22.2748	15.8363	18.1069
ENSRNOG00000054552	NA	NA	NA	0.896442	0.308081	1.48233	0.207836	0.835357	NA	0.993159	0.799726	3.07636	0	0	0.967497	0.921938	0	0	1.93694	1.05576	1.00594
ENSRNOG00000047795	NA	NA	NA	0.399411	1.11441	2.08604	0.534222	0.593188	NA	0.598254	0.200569	1.02545	0	1.04388	0	0.921938	1.00284	0	0	0	0
ENSRNOG00000043088	680640	Ceacam19	CEA cell adhesion molecule 19	0.200569	-1.17355	3.16075	-0.371287	0.710423	NA	0	0.401138	0	0	0	0	0	2.00569	0	0	0	0
ENSRNOG00000019202	25066	Pvr	PVR cell adhesion molecule	168.077	-0.15451	0.104234	-1.48234	0.138251	0.474178	159.15	177.005	158.945	150.141	175.372	169.312	141.978	166.472	171.45	183.041	190.036	174.027
ENSRNOG00000024630	502306	Igsf23	immunoglobulin superfamily, member 23	33.4745	1.39261	0.333664	4.17368	3e-05	0.00119246	48.4481	18.5009	53.3235	41.0385	72.0276	44.5049	31.3459	20.0569	17.8388	7.74775	33.7842	13.0772
ENSRNOG00000019260	292701	Ceacam20	CEA cell adhesion molecule 20	0.105576	-0.596473	3.16075	-0.188713	0.850318	NA	0	0.211151	0	0	0	0	0	0	0	0	1.05576	0
ENSRNOG00000029336	246279	Zfp180	zinc finger protein 180	1923.86	0.149935	0.173789	0.862742	0.388279	0.750165	2023.7	1824.02	2313.42	1609.51	1603.4	2153.65	2438.53	1682.77	2442.92	1739.37	1637.48	1617.55
ENSRNOG00000056832	NA	NA	NA	7.9791	0.436383	0.589111	0.740749	0.458846	0.795762	9.1687	6.78951	2.05091	13.0122	6.26327	11.61	12.9071	13.037	10.9015	3.87388	2.11151	4.02374
ENSRNOG00000029022	308420	Zfp112	zinc finger protein 112	200.825	0.0965191	0.0942675	1.02388	0.30589	0.686698	207.411	194.239	197.912	205.192	202.512	214.784	216.655	186.529	184.334	181.104	207.984	211.247
ENSRNOG00000032625	NA	NA	NA	257.553	0.00331751	0.0901706	0.0367915	0.970651	0.992626	257.858	257.248	255.338	259.243	276.628	239.939	258.143	275.782	252.716	222.748	252.326	282.668
ENSRNOG00000054609	NA	NA	NA	986.295	-0.0933675	0.0556982	-1.67631	0.0936775	0.385459	954.526	1018.06	1052.11	928.871	944.71	965.562	881.373	1001.84	976.176	1014.96	1065.26	1032.09
ENSRNOG00000024376	170849	Zfp111	zinc finger protein 111	363.416	-0.385478	0.123497	-3.12136	0.00180017	0.0284961	315.124	411.709	393.774	266.25	302.725	308.632	304.24	385.092	338.936	361.239	480.369	492.909
ENSRNOG00000019416	499094	Zfp61	zinc finger protein 61	1013.24	0.284117	0.160894	1.76586	0.0774188	0.347503	1112.71	913.77	1056.22	1175.1	996.903	1176.48	1158.88	951.699	1283.4	877.433	718.969	737.351
ENSRNOG00000055608	102548695	LOC102548695	zinc finger protein 45-like	527.803	0.704429	0.80048	0.880009	0.378854	0.742898	654.169	401.438	417.359	805.756	451.999	760.453	835.276	431.223	828.511	669.212	38.0072	40.2374
ENSRNOG00000019427	292706	Tescl	tescalcin-like	0.604839	-0.976391	1.93464	-0.504689	0.613777	NA	0.413866	0.795812	1.02545	0	1.04388	0	0	0	2.97313	0	0	1.00594
ENSRNOG00000019432	502308	Lypd5	Ly6/Plaur domain containing 5	23.2252	-0.483154	0.345509	-1.39838	0.161998	0.513391	19.4236	27.0267	22.56	13.0122	28.1847	23.2199	10.1413	19.054	17.8388	43.5811	28.5054	26.1543
ENSRNOG00000019440	65206	Kcnn4	potassium calcium-activated channel subfamily N member 4	29.7596	0.383157	0.262682	1.45863	0.144666	0.486888	33.6747	25.8446	28.7127	36.0338	31.3163	28.0574	44.253	28.0796	37.6596	20.3379	19.0036	24.1425
ENSRNOG00000019596	365215	Smg9	SMG9 nonsense mediated mRNA decay factor	468.956	-0.00602281	0.0699714	-0.0860754	0.931406	0.981632	467.927	469.984	481.963	449.421	471.833	483.749	452.672	490.391	415.246	454.212	495.149	494.921
ENSRNOG00000024257	308428	Irgc	immunity related GTPase cinema	11.6102	1.00028	0.503445	1.98687	0.0469368	0.260757	15.4984	7.72196	10.2545	16.015	13.5704	16.4475	21.2046	6.01706	16.8477	11.6216	2.11151	2.01187
ENSRNOG00000037931	50692	Plaur	plasminogen activator, urokinase receptor	31.8372	0.398853	0.266942	1.49416	0.135135	0.46846	36.2661	27.4082	34.8654	37.0347	42.799	44.5049	22.1265	28.0796	18.8298	38.7388	23.2266	28.1662
ENSRNOG00000024243	365216	Cadm4	cell adhesion molecule 4	5361.37	-0.108436	0.0428101	-2.53295	0.0113108	0.106173	5159.63	5563.1	5262.62	5198.88	4818.54	5026.15	5491.99	5489.57	5818.41	5280.09	5503.65	5723.78
ENSRNOG00000019802	361519	Zfp428	zinc finger protein 428	675.55	-0.0822016	0.0676778	-1.2146	0.224518	0.602448	656.101	694.999	631.679	652.612	601.274	744.973	649.966	714.025	717.514	670.181	728.471	644.805
ENSRNOG00000050032	NA	NA	NA	3.54543	1.78677	0.813001	2.19774	0.0279675	NA	5.50417	1.5867	3.07636	4.00375	4.17551	12.5775	3.68775	3.00853	1.98208	1.93694	0	1.00594
ENSRNOG00000046500	292708	Irgq	immunity-related GTPase Q	743.07	0.0267066	0.0523093	0.510552	0.609665	0.871484	749.767	736.372	754.733	743.697	735.934	738.2	776.272	740.099	722.469	701.172	749.586	768.535
ENSRNOG00000019862	308429	Pinlyp	phospholipase A2 inhibitor and LY6/PLAUR domain containing	0.387527	1.07083	2.3511	0.455461	0.648777	NA	0.573866	0.201187	1.02545	0	0	0	1.84388	0	0	0	0	1.00594
ENSRNOG00000019915	84495	Xrcc1	X-ray repair cross complementing 1	1462.53	-0.0331564	0.0779189	-0.425524	0.670455	0.896498	1445.91	1479.15	1706.35	1372.29	1537.63	1361.27	1251.99	1492.23	1484.58	1421.71	1631.14	1366.06
ENSRNOG00000024065	308430	Zfp575	zinc finger protein 575	418.434	-0.0565154	0.12139	-0.465569	0.641524	0.8852	410.365	426.502	432.741	344.323	455.131	450.854	368.775	434.231	361.73	561.712	410.689	364.149
ENSRNOG00000019982	292710	Ethe1	ETHE1, persulfide dioxygenase	342.037	0.178799	0.0797768	2.24124	0.0250103	0.175935	363.187	320.887	397.876	369.346	316.295	360.876	371.541	319.907	313.169	327.343	303.002	341.012
ENSRNOG00000055259	308431	Phldb3	pleckstrin homology-like domain, family B, member 3	66.2343	-0.260595	0.230766	-1.12926	0.258788	0.63923	60.3013	72.1674	97.418	40.0375	54.2817	59.9848	49.7847	73.2076	54.5073	86.1938	86.5719	60.3562
ENSRNOG00000019999	60378	Lypd3	Ly6/Plaur domain containing 3	41.5016	-0.444808	0.275482	-1.61466	0.106385	0.413013	35.179	47.8243	38.9672	43.0404	22.9653	37.7324	33.1898	41.1166	40.6327	84.2568	35.8957	37.2196
ENSRNOG00000020057	207113	Tex101	testis expressed 101	0.397129	1.12105	2.70956	0.41374	0.679064	NA	0.600563	0.193694	0	3.00282	0	0	0	0	0	0.968469	0	0
ENSRNOG00000033358	100910565	LOC100910565	CD177 antigen-like	0	NA	NA	NA	NA	NA	0	0	0	0	0	0	0	0	0	0	0	0
ENSRNOG00000049821	100909620	LOC100909620	CD177 antigen-like	0	NA	NA	NA	NA	NA	0	0	0	0	0	0	0	0	0	0	0	0
ENSRNOG00000045922	100910611	LOC100910611	CD177 antigen-like	0	NA	NA	NA	NA	NA	0	0	0	0	0	0	0	0	0	0	0	0
ENSRNOG00000049317	499097	RGD1565655	similar to BC049730 protein	0	NA	NA	NA	NA	NA	0	0	0	0	0	0	0	0	0	0	0	0
ENSRNOG00000048783	100909700	LOC100909700	CD177 antigen-like	0	NA	NA	NA	NA	NA	0	0	0	0	0	0	0	0	0	0	0	0
ENSRNOG00000050105	287009	Ceacam4	carcinoembryonic antigen-related cell adhesion molecule 4	0	NA	NA	NA	NA	NA	0	0	0	0	0	0	0	0	0	0	0	0
ENSRNOG00000030331	100125369	Ceacam6	CEA cell adhesion molecule 6	0	NA	NA	NA	NA	NA	0	0	0	0	0	0	0	0	0	0	0	0
ENSRNOG00000020098	681194	Lypd4	Ly6/Plaur domain containing 4	0	NA	NA	NA	NA	NA	0	0	0	0	0	0	0	0	0	0	0	0
ENSRNOG00000020109	499100	Dmrtc2	DMRT-like family C2	0	NA	NA	NA	NA	NA	0	0	0	0	0	0	0	0	0	0	0	0
ENSRNOG00000037897	29287	Rps19	ribosomal protein S19	0.994754	-1.23258	1.44675	-0.851963	0.394235	NA	0.595774	1.39373	0	0	1.04388	1.93499	0	1.00284	2.97313	1.93694	1.05576	0
ENSRNOG00000020125	100913063	Cd79a	CD79a molecule	7.98286	-0.763086	0.517367	-1.47494	0.140228	0.478108	5.90767	10.0581	10.2545	8.00751	1.04388	1.93499	8.29744	10.0284	9.91042	9.68469	11.6133	9.05343
ENSRNOG00000020130	60323	Arhgef1	Rho guanine nucleotide exchange factor 1	1779.53	-0.0309769	0.0559669	-0.553487	0.57993	0.858973	1760.73	1798.33	1861.2	1762.65	1768.33	1826.63	1584.81	1829.19	1916.67	1844.93	1765.22	1635.65
ENSRNOG00000020233	83583	Rabac1	Rab acceptor 1	3595.9	0.0599697	0.0381551	1.57174	0.116012	0.435297	3670.9	3520.89	3803.4	3728.5	3615.99	3559.42	3647.19	3504.94	3403.24	3768.31	3455.49	3472.49
ENSRNOG00000061682	NA	NA	NA	0	NA	NA	NA	NA	NA	0	0	0	0	0	0	0	0	0	0	0	0
ENSRNOG00000020263	24213	Atp1a3	ATPase Na+/K+ transporting subunit alpha 3	68640.3	0.0518429	0.0464597	1.11587	0.264478	0.646256	69873.4	67407.2	68041.9	64658.6	71615.2	69933.6	75117.7	68938.5	69533.5	70754.4	64725.2	63084.3
ENSRNOG00000059450	NA	NA	NA	0.417551	2.16829	3.10724	0.697819	0.48529	NA	0.835102	0	0	0	4.17551	0	0	0	0	0	0	0
ENSRNOG00000020310	24407	Grik5	glutamate ionotropic receptor kainate type subunit 5	2952.42	-0.0443754	0.0388462	-1.14234	0.253314	0.635501	2907.11	2997.73	2993.3	2730.56	2940.6	2882.17	2988.92	3048.65	2938.44	3052.61	2874.82	3074.14
ENSRNOG00000055761	308434	Zfp574	zinc finger protein 574	883.667	-0.0053655	0.0639335	-0.0839231	0.933118	0.982379	881.877	885.457	876.762	888.833	795.435	897.837	950.518	962.73	927.615	884.212	830.879	821.85
ENSRNOG00000055650	117058	Pou2f2	POU class 2 homeobox 2	340.476	0.0947429	0.0961406	0.985462	0.324397	0.7016	351.569	329.384	308.661	339.318	343.436	378.291	388.136	281.799	388.488	335.09	314.615	326.929
ENSRNOG00000046112	687118	Dedd2	death effector domain containing 2	418.503	-0.064027	0.0903336	-0.708784	0.478459	0.806418	409.069	427.937	404.028	463.435	379.972	381.194	416.716	471.337	382.542	378.671	485.647	421.487
ENSRNOG00000057603	NA	NA	NA	0	NA	NA	NA	NA	NA	0	0	0	0	0	0	0	0	0	0	0	0
ENSRNOG00000047526	687127	Zfp526	zinc finger protein 526	353.027	0.0243692	0.0928944	0.262332	0.793065	0.942375	356.074	349.981	407.105	350.329	319.427	373.454	330.054	407.155	356.775	326.374	313.559	346.042
ENSRNOG00000020417	50686	Gsk3a	glycogen synthase kinase 3 alpha	4720.63	-0.0345341	0.0388414	-0.889107	0.373946	0.740107	4664.07	4777.2	4764.25	4484.2	4684.92	4694.3	4692.67	4925.97	4931.42	4708.7	4900.82	4419.08
ENSRNOG00000020426	292721	Erf	Ets2 repressor factor	751.223	-0.0465956	0.0840309	-0.554506	0.579233	0.85887	739.111	763.335	888.042	733.688	649.292	746.908	677.625	837.375	689.765	742.816	801.318	745.399
ENSRNOG00000056118	308435	Cic	capicua transcriptional repressor	4329.07	-0.0672684	0.0360108	-1.86801	0.0617613	0.305851	4227.92	4430.22	4378.68	3959.71	4151.5	4328.58	4321.12	4515.81	4421.04	4323.25	4466.9	4424.11
ENSRNOG00000020481	114113	Pafah1b3	platelet-activating factor acetylhydrolase 1b, catalytic subunit 3	623.023	-0.0179499	0.0625779	-0.286841	0.774234	0.93733	619.451	626.595	652.188	633.594	628.415	611.458	571.602	656.863	623.365	666.307	584.888	601.55
ENSRNOG00000043154	681408	Prr19	proline rich 19	0.697824	-0.443213	1.59363	-0.278115	0.780924	NA	0.589666	0.805982	1.02545	1.00094	0	0	0.921938	2.00569	0	0.968469	1.05576	0
ENSRNOG00000020489	292722	Tmem145	transmembrane protein 145	1938.33	0.00682336	0.0666277	0.10241	0.918431	0.978893	1943.08	1933.58	1988.35	1677.57	2201.54	1953.38	1894.58	1848.24	2113.89	1932.1	1948.92	1824.77
ENSRNOG00000052687	114029	Megf8	multiple EGF-like-domains 8	5392.73	-0.0131775	0.0934145	-0.141065	0.887819	0.971827	5368.09	5417.37	5100.6	4900.6	6133.83	5283.5	5421.92	4430.56	4495.37	5906.69	6094.88	6159.35
ENSRNOG00000020530	365217	Cnfn	cornifelin	0.105576	-0.596473	3.16075	-0.188713	0.850318	NA	0	0.211151	0	0	0	0	0	0	0	0	1.05576	0
ENSRNOG00000020546	25330	Lipe	lipase E, hormone sensitive type	541.318	-0.0628191	0.0890603	-0.705355	0.480589	0.80747	529.465	553.171	566.05	487.457	488.535	545.668	559.616	576.635	605.526	464.865	495.149	623.68
ENSRNOG00000020538	NA	NA	NA	12.6406	-0.10242	0.481791	-0.212583	0.831652	0.955034	12.2059	13.0752	8.20362	9.00845	15.6582	10.6425	17.5168	4.01138	16.8477	27.1171	6.33453	11.0653
ENSRNOG00000037814	308436	Cxcl17	C-X-C motif chemokine ligand 17	15.1781	0.911368	0.428527	2.12675	0.0334413	0.21032	19.8361	10.5201	11.28	14.0131	19.8337	31.9274	22.1265	9.0256	14.8656	18.4009	5.27878	5.02968
ENSRNOG00000020578	81613	Ceacam1	CEA cell adhesion molecule 1	313.264	-0.308925	0.165684	-1.86455	0.0622449	0.307005	279.935	346.593	285.076	272.255	298.549	270.899	272.894	309.879	253.707	559.775	319.894	289.71
ENSRNOG00000057198	NA	NA	NA	3.09052	0.064098	0.805232	0.0796019	0.936554	NA	3.15304	3.02799	0	3.00282	6.26327	0.967497	5.53163	2.00569	1.98208	2.90541	4.22302	4.02374
ENSRNOG00000037798	685046	Erich4	glutamate-rich 4	1.66256	-1.29428	1.29461	-0.999745	0.317434	NA	0.955438	2.36968	0	0	1.04388	0.967497	2.76581	2.00569	6.93729	2.90541	0	0
ENSRNOG00000020596	361520	Dmac2	distal membrane arm assembly complex 2	1286	-0.0528079	0.0663224	-0.796231	0.425898	0.773386	1262.63	1309.37	1361.8	1190.12	1240.13	1224.85	1296.25	1392.95	1366.65	1429.46	1190.89	1166.89
ENSRNOG00000020606	308440	B3gnt8	UDP-GlcNAc:betaGal beta-1,3-N-acetylglucosaminyltransferase 8	10.7863	0.532919	0.444685	1.19842	0.230755	0.610566	12.7839	8.78884	15.3818	15.0141	13.5704	12.5775	7.37551	3.00853	7.92833	16.464	9.5018	7.04155
ENSRNOG00000020607	25244	Bckdha	branched chain keto acid dehydrogenase E1 subunit alpha	1812.39	0.0823311	0.050705	1.62373	0.104434	0.408591	1864.31	1760.47	1978.1	1962.84	1753.72	1820.83	1806.08	1724.89	1706.57	1875.92	1670.2	1824.77
ENSRNOG00000020635	308441	Exosc5	exosome component 5	420.473	0.0192156	0.0725902	0.264714	0.79123	0.941987	423.316	417.63	461.454	419.393	402.937	397.641	435.155	420.192	404.345	455.181	419.135	389.297
ENSRNOG00000021302	100359879	Tmem91	transmembrane protein 91	890.012	-0.169975	0.0539401	-3.15119	0.00162609	0.0263926	837.578	942.446	854.202	788.74	857.024	838.82	849.105	946.685	971.221	932.636	995.577	866.111
ENSRNOG00000028753	308443	B9d2	B9 domain containing 2	455.054	0.0471303	0.0729023	0.646486	0.517965	0.828978	462.677	447.431	491.192	412.387	487.491	477.944	444.374	461.308	443.987	469.708	406.466	455.689
ENSRNOG00000020652	59086	Tgfb1	transforming growth factor, beta 1	380.598	-0.0224086	0.0898525	-0.249393	0.803057	0.945464	377.569	383.626	424.537	348.327	315.251	419.894	379.839	362.027	386.506	411.599	394.852	363.143
ENSRNOG00000020675	292724	Ccdc97	coiled-coil domain containing 97	1645.33	0.030429	0.0466363	0.652474	0.514095	0.827053	1662.71	1627.95	1626.37	1569.47	1721.35	1760.85	1635.52	1599.54	1733.33	1602.82	1623.75	1580.33
ENSRNOG00000020683	361522	Hnrnpul1	heterogeneous nuclear ribonucleoprotein U-like 1	4549.06	-0.0530383	0.0360928	-1.4695	0.141698	0.481149	4465.33	4632.8	4439.18	4295.03	4431.26	4696.23	4464.95	4733.42	4394.28	4736.78	4617.87	4681.63
ENSRNOG00000020716	308444	Axl	Axl receptor tyrosine kinase	1591.13	-0.11232	0.0670949	-1.67405	0.0941209	0.386462	1529.28	1652.98	1588.43	1652.55	1393.58	1485.11	1526.73	1470.17	1633.24	1764.55	1554.07	1842.88
ENSRNOG00000041518	NA	NA	NA	0	NA	NA	NA	NA	NA	0	0	0	0	0	0	0	0	0	0	0	0
ENSRNOG00000020743	308445	Cyp2s1	cytochrome P450, family 2, subfamily s, polypeptide 1	238.457	0.245086	0.0948298	2.58448	0.00975256	0.095666	258.583	218.332	255.338	225.211	264.101	267.997	280.269	195.555	221.002	233.401	236.489	205.211
ENSRNOG00000028852	100359930	LOC100359930	Cyp2s1 protein-like	0.389131	2.0802	2.2985	0.905025	0.365452	NA	0.778263	0	0	2.00188	0	0.967497	0.921938	0	0	0	0	0
ENSRNOG00000059739	NA	NA	NA	0	NA	NA	NA	NA	NA	0	0	0	0	0	0	0	0	0	0	0	0
ENSRNOG00000046375	100910953	LOC100910953	CD177 antigen-like	0	NA	NA	NA	NA	NA	0	0	0	0	0	0	0	0	0	0	0	0
ENSRNOG00000022679	292711	RGD1564380	similar to BC049730 protein	0.192288	1.13474	3.16075	0.359009	0.719588	NA	0.384575	0	0	1.00094	0	0	0.921938	0	0	0	0	0
ENSRNOG00000049059	681077	LOC681077	similar to testis expressed gene 101	0	NA	NA	NA	NA	NA	0	0	0	0	0	0	0	0	0	0	0	0
ENSRNOG00000047176	102553892	LOC102553892	CD177 antigen-like	0	NA	NA	NA	NA	NA	0	0	0	0	0	0	0	0	0	0	0	0
ENSRNOG00000022669	499099	Cd177	CD177 molecule	0.104388	0.557668	3.16075	0.176436	0.859952	NA	0.208776	0	0	0	1.04388	0	0	0	0	0	0	0
ENSRNOG00000046222	103689942	LOC103689942	carcinoembryonic antigen-related cell adhesion molecule 1-like	0	NA	NA	NA	NA	NA	0	0	0	0	0	0	0	0	0	0	0	0
ENSRNOG00000045673	103689938	LOC103689938	carcinoembryonic antigen-related cell adhesion molecule 1-like	0	NA	NA	NA	NA	NA	0	0	0	0	0	0	0	0	0	0	0	0
ENSRNOG00000020775	361523	Cyp2b2	cytochrome P450, family 2, subfamily b, polypeptide 2	0	NA	NA	NA	NA	NA	0	0	0	0	0	0	0	0	0	0	0	0
ENSRNOG00000033164	286953	Cyp2b3	cytochrome P450, family 2, subfamily b, polypeptide 3	0	NA	NA	NA	NA	NA	0	0	0	0	0	0	0	0	0	0	0	0
ENSRNOG00000043320	103691092	LOC103691092	cytochrome P450 2B9-like	0	NA	NA	NA	NA	NA	0	0	0	0	0	0	0	0	0	0	0	0
ENSRNOG00000032004	292728	Cyp2b21	cytochrome P450, family 2, subfamily b, polypeptide 21	0	NA	NA	NA	NA	NA	0	0	0	0	0	0	0	0	0	0	0	0
ENSRNOG00000050758	NA	NA	NA	19.4039	0.290708	0.290612	1.00033	0.31715	0.696954	21.3473	17.4605	19.4836	24.0225	20.8776	18.3824	23.9704	18.0512	12.8835	18.4009	15.8363	22.1306
ENSRNOG00000031529	29295	Cyp2b12	cytochrome P450, family 2, subfamily b, polypeptide 12	0	NA	NA	NA	NA	NA	0	0	0	0	0	0	0	0	0	0	0	0
ENSRNOG00000060459	103691072	LOC103691072	cytochrome P450 2B15-like	0	NA	NA	NA	NA	NA	0	0	0	0	0	0	0	0	0	0	0	0
ENSRNOG00000020827	25251	Cyp2g1	cytochrome P450, family 2, subfamily g, polypeptide 1	0	NA	NA	NA	NA	NA	0	0	0	0	0	0	0	0	0	0	0	0
ENSRNOG00000020817	24299	Cyp2a3	cytochrome P450, family 2, subfamily a, polypeptide 3	0.899922	0.315449	1.45945	0.216143	0.828877	NA	1.00105	0.798791	1.02545	1.00094	1.04388	1.93499	0	0	1.98208	0	0	2.01187
ENSRNOG00000055096	NA	NA	NA	616.058	-0.184776	0.0724334	-2.55098	0.0107421	0.102441	576.609	655.506	549.643	644.604	562.65	577.596	548.553	711.016	606.518	594.64	667.237	698.12
ENSRNOG00000032805	54246	Cyp2f4	cytochrome P450, family 2, subfamily f, polypeptide 4	0.200188	1.13474	3.16075	0.359009	0.719588	NA	0.400375	0	0	2.00188	0	0	0	0	0	0	0	0
ENSRNOG00000028891	171380	Cyp2t1	cytochrome P450, family 2, subfamily t, polypeptide 1	153.906	-0.0880096	0.129952	-0.677244	0.498251	0.818341	149.34	158.471	148.691	143.134	162.845	151.897	140.135	180.512	164.513	189.82	127.746	129.766
ENSRNOG00000020947	308457	Egln2	egl-9 family hypoxia-inducible factor 2	2023.88	-0.0317135	0.0437682	-0.724579	0.46871	0.801123	2001.52	2046.25	2047.83	1972.85	1899.86	2057.87	2029.19	2158.12	2132.72	1978.58	1992.21	1969.62
ENSRNOG00000001500	50866	Rab4b	RAB4B, member RAS oncogene family	1186.05	-0.0173965	0.0453841	-0.383316	0.701485	0.907937	1178.9	1193.2	1171.07	1142.07	1227.6	1136.81	1216.96	1156.28	1172.4	1204.78	1198.28	1234.28
ENSRNOG00000001499	81510	Mia	MIA SH3 domain containing	10.1075	0.171783	0.450982	0.380908	0.703271	0.908288	10.6874	9.52753	9.22907	14.0131	11.4827	5.80498	12.9071	4.01138	10.9015	6.77928	16.8921	9.05343
ENSRNOG00000001501	292729	Snrpa	small nuclear ribonucleoprotein polypeptide A	424.808	-0.10969	0.0784774	-1.39773	0.162194	0.513458	408.621	440.995	418.385	422.396	389.366	426.666	386.292	481.365	454.888	413.536	471.923	383.262
ENSRNOG00000037715	499106	RGD1560854	similar to FLJ41131 protein	359.715	0.0794365	0.072528	1.09525	0.273406	0.653381	369.73	349.699	357.883	383.359	382.059	386.999	338.351	345.981	338.936	361.239	345.232	357.107
ENSRNOG00000041608	NA	NA	NA	67.5717	-0.0878637	0.180747	-0.486116	0.626885	0.878564	65.5197	69.6236	64.6035	81.076	58.4572	57.0823	66.3795	49.1394	64.4177	84.2568	72.8471	77.4571
ENSRNOG00000013945	308451	Itpkc	inositol-trisphosphate 3-kinase C	284.877	-0.00987094	0.0805388	-0.122561	0.902454	0.975923	283.761	285.993	269.694	279.262	274.54	307.664	287.645	295.839	270.554	281.825	305.113	276.632
ENSRNOG00000020848	308453	Coq8b	coenzyme Q8B	794.217	0.0900561	0.0675443	1.33329	0.182437	0.545476	819.309	769.124	801.904	872.818	898.779	822.373	700.673	792.247	759.138	776.712	736.917	780.607
ENSRNOG00000020867	292732	Numbl	NUMB-like, endocytic adaptor protein	2311.19	0.039856	0.0433384	0.919647	0.357757	0.729888	2343.46	2278.92	2452.88	2294.15	2477.12	2282.33	2210.81	2290.5	2177.32	2322.39	2327.94	2276.43
ENSRNOG00000061318	NA	NA	NA	0	NA	NA	NA	NA	NA	0	0	0	0	0	0	0	0	0	0	0	0
ENSRNOG00000020871	292734	Ltbp4	latent transforming growth factor beta binding protein 4	1725.4	-0.029157	0.0638571	-0.456598	0.64796	0.887974	1707.92	1742.89	1939.13	1669.57	1616.97	1596.37	1717.57	1754.98	1696.66	1754.87	1923.59	1584.35
ENSRNOG00000020882	292735	Shkbp1	Sh3kbp1 binding protein 1	217.657	-0.0422971	0.102789	-0.411496	0.680709	0.900563	214.431	220.882	223.549	183.172	213.995	228.329	223.109	227.646	191.271	219.843	211.151	254.502
ENSRNOG00000055371	308458	Sptbn4	spectrin, beta, non-erythrocytic 4	4279.93	0.0692817	0.0491313	1.41013	0.158501	0.509295	4382.8	4177.06	4418.68	4078.82	4537.74	4591.74	4287.01	4366.38	4361.57	4238.99	4149.12	3769.24
ENSRNOG00000024410	292737	Blvrb	biliverdin reductase B	643.99	0.126928	0.067976	1.86725	0.0618663	0.30593	672.355	615.625	650.137	735.69	653.468	654.996	667.483	571.621	654.088	669.212	622.896	560.306
ENSRNOG00000037690	499108	Sertad3	SERTA domain containing 3	58.0646	0.0973282	0.191396	0.508518	0.61109	0.871818	59.9415	56.1877	64.6035	56.0526	43.8429	71.5948	63.6137	55.1564	41.6238	53.2658	66.5126	64.3799
ENSRNOG00000024363	361526	Sertad1	SERTA domain containing 1	136.096	-0.0606874	0.15142	-0.400789	0.688575	0.903151	133.12	139.071	129.207	127.119	131.529	142.222	135.525	138.392	129.826	122.027	198.482	106.629
ENSRNOG00000018369	78960	Prx	periaxin	71.2407	-0.334264	0.162952	-2.05131	0.0402366	0.236761	63.0043	79.4772	78.9598	65.061	52.1939	56.1148	62.6918	77.219	70.364	77.4775	91.8507	80.4749
ENSRNOG00000020835	308449	Hipk4	homeodomain interacting protein kinase 4	8.76461	0.577726	0.435379	1.32695	0.184525	0.547422	10.4945	7.03468	10.2545	11.0103	11.4827	7.73998	11.9852	11.0313	4.95521	5.81082	6.33453	7.04155
ENSRNOG00000018390	361527	Pld3	phospholipase D family, member 3	21832	0.196552	0.0512495	3.8352	0.000125462	0.0038389	23317.2	20346.9	23479.8	23117.7	25321.3	23594.4	21072.7	19748	18882.3	20433.7	20860.7	21809.7
ENSRNOG00000018408	292739	RGD1307554	similar to CG16812-PA	759.801	-0.0867694	0.0524625	-1.65393	0.0981414	0.39576	736.913	782.688	701.41	775.727	724.451	754.648	728.331	782.218	799.771	762.185	767.534	801.731
ENSRNOG00000018677	25233	Akt2	AKT serine/threonine kinase 2	998.703	-0.0865875	0.0622738	-1.39043	0.164398	0.516669	968.545	1028.86	1011.1	990.929	872.682	991.685	976.333	1085.08	956.355	948.131	1045.2	1109.55
ENSRNOG00000018850	361528	Ttc9b	tetratricopeptide repeat domain 9B	634.822	-0.146083	0.0840207	-1.73865	0.0820959	0.359708	602.804	666.841	667.57	583.547	626.327	564.051	572.524	678.925	736.344	655.654	721.081	542.2
ENSRNOG00000023521	308463	Map3k10	mitogen activated protein kinase kinase kinase 10	3230.52	0.0305819	0.0331311	0.923057	0.355977	0.72901	3264.56	3196.49	3318.36	3132.94	3265.25	3261.43	3344.79	3289.33	3160.43	3148.49	3229.56	3154.62
ENSRNOG00000055158	NA	NA	NA	0	NA	NA	NA	NA	NA	0	0	0	0	0	0	0	0	0	0	0	0
ENSRNOG00000046338	100909824	LOC100909824	zinc finger protein 60-like	150.938	0.0731487	0.136325	0.536574	0.591562	0.864506	154.722	147.153	172.276	132.124	154.494	144.157	170.559	117.333	121.898	157.86	163.642	175.033
ENSRNOG00000037673	NA	NA	NA	536.855	0.0414059	0.0824829	0.501994	0.615672	0.873518	544.611	529.1	550.668	626.588	474.964	577.596	493.237	525.49	523.27	581.082	525.766	489.891
ENSRNOG00000018885	100910046	LOC100910046	zinc finger protein 60-like	26.4367	-0.308425	0.275552	-1.1193	0.263013	0.644609	23.582	29.2914	20.5091	27.0253	14.6143	29.0249	26.7362	30.0853	20.8119	38.7388	31.6727	25.1484
ENSRNOG00000049295	NA	NA	NA	1.48595	1.98165	1.19892	1.65287	0.0983581	NA	2.37336	0.598539	3.07636	2.00188	2.08776	1.93499	2.76581	0	0	1.93694	1.05576	0
ENSRNOG00000045741	NA	NA	NA	10.2341	-0.0610443	0.43594	-0.140029	0.888637	0.971827	9.98376	10.4845	10.2545	8.00751	6.26327	10.6425	14.751	12.0341	3.96417	12.5901	14.7806	9.05343
ENSRNOG00000050995	NA	NA	NA	23.3662	0.232717	0.298235	0.780313	0.435207	0.778597	25.2779	21.4545	27.6872	23.0216	32.3602	19.3499	23.9704	22.0626	22.794	15.4955	13.7248	33.1959
ENSRNOG00000048765	NA	NA	NA	19.46	-0.293889	0.317694	-0.925068	0.35493	0.728551	17.5262	21.3937	20.5091	16.015	17.7459	23.2199	10.1413	22.0626	24.776	21.3063	12.6691	26.1543
ENSRNOG00000029805	499110	Zfp780b	zinc finger protein 780B	229.7	0.0611151	0.0922147	0.662748	0.507492	0.82445	234.493	224.907	213.294	227.213	229.653	270.899	231.406	226.643	236.859	215	221.709	224.324
ENSRNOG00000018928	NA	NA	NA	84.0328	-0.136365	0.164109	-0.83094	0.406007	0.762231	80.0732	87.9925	75.8835	97.091	83.5102	59.9848	83.8964	96.273	94.149	88.1307	95.018	66.3918
ENSRNOG00000048489	NA	NA	NA	0	NA	NA	NA	NA	NA	0	0	0	0	0	0	0	0	0	0	0	0
ENSRNOG00000054614	NA	NA	NA	5.53125	0.084765	0.600909	0.141061	0.887822	0.971827	5.69799	5.36451	4.10181	5.00469	7.30715	1.93499	10.1413	5.01422	3.96417	10.6532	3.16727	4.02374
ENSRNOG00000058145	NA	NA	NA	0	NA	NA	NA	NA	NA	0	0	0	0	0	0	0	0	0	0	0	0
ENSRNOG00000054568	NA	NA	NA	0	NA	NA	NA	NA	NA	0	0	0	0	0	0	0	0	0	0	0	0
ENSRNOG00000054618	NA	NA	NA	0	NA	NA	NA	NA	NA	0	0	0	0	0	0	0	0	0	0	0	0
ENSRNOG00000018936	100360638	Zfp780b-ps1	zinc finger protein 780B, pseudogene 1	180.898	0.117706	0.116462	1.01068	0.31217	0.692021	188.193	173.604	160.996	215.202	200.425	179.954	184.388	158.449	167.486	153.987	209.04	179.057
ENSRNOG00000053366	NA	NA	NA	489.466	-0.0109966	0.0700278	-0.157032	0.87522	0.968097	487.649	491.284	442.996	506.475	517.763	454.724	516.285	487.382	483.628	520.068	461.365	503.974
ENSRNOG00000056883	NA	NA	NA	0.102545	0.557668	3.16075	0.176436	0.859952	NA	0.205091	0	1.02545	0	0	0	0	0	0	0	0	0
ENSRNOG00000060634	NA	NA	NA	17.4866	0.337194	0.317496	1.06204	0.288215	0.667858	19.57	15.4032	24.6109	23.0216	21.9214	13.545	14.751	15.0427	17.8388	17.4324	11.6133	15.089
ENSRNOG00000018994	117262	Psmc4	proteasome 26S subunit, ATPase 4	2379.25	0.0295063	0.0437606	0.674266	0.500142	0.819475	2403.98	2354.53	2513.38	2501.35	2451.03	2246.53	2307.61	2261.41	2396.34	2436.67	2336.39	2341.82
ENSRNOG00000059438	NA	NA	NA	0	NA	NA	NA	NA	NA	0	0	0	0	0	0	0	0	0	0	0	0
ENSRNOG00000019129	100303643	Fcgbp	Fc fragment of IgG binding protein	366.437	0.351309	0.081398	4.31594	1.59e-05	0.0007179	410.977	321.897	373.265	435.408	440.517	389.901	415.794	321.913	319.115	350.586	281.887	335.983
ENSRNOG00000061255	NA	NA	NA	0	NA	NA	NA	NA	NA	0	0	0	0	0	0	0	0	0	0	0	0
ENSRNOG00000042899	292746	Fcgbpl1	Fc fragment of IgG binding protein-like 1	3.87784	-1.02718	0.6676	-1.53862	0.123898	NA	2.53947	5.2162	2.05091	1.00094	2.08776	3.86999	3.68775	5.01422	2.97313	6.77928	5.27878	6.03562
ENSRNOG00000019229	292747	Fbl	fibrillarin	468.058	0.00754166	0.0748413	0.100769	0.919734	0.97957	469.152	466.964	452.225	485.455	465.57	476.009	466.501	493.399	454.888	396.104	481.424	509.004
ENSRNOG00000019254	308468	Dyrk1b	dual specificity tyrosine phosphorylation regulated kinase 1B	763.448	-0.0881922	0.0651838	-1.35298	0.176062	0.535063	740.074	786.822	766.013	650.61	728.627	759.485	795.633	818.321	780.941	839.663	753.809	741.375
ENSRNOG00000047901	687403	Acp7	acid phosphatase 7, tartrate resistant	4.66969	-1.53015	0.75353	-2.03065	0.0422909	0.243757	2.40564	6.93374	1.02545	3.00282	4.17551	2.90249	0.921938	3.00853	8.91938	0.968469	13.7248	8.04749
ENSRNOG00000019883	292756	Pak4	p21 (RAC1) activated kinase 4	400.178	0.0466856	0.0677954	0.688625	0.491059	0.813392	406.5	393.856	396.85	409.384	391.454	420.861	413.95	401.138	382.542	370.924	402.243	412.434
ENSRNOG00000055129	NA	NA	NA	0.38729	-1.10569	2.72403	-0.405903	0.684814	NA	0.193499	0.581082	0	0	0	0.967497	0	0	0	2.90541	0	0
ENSRNOG00000054506	292755	Nccrp1	NCCRP1, F-box associated domain containing	10.7726	-0.0167744	0.390501	-0.0429561	0.965737	0.99166	10.7233	10.8218	9.22907	13.0122	12.5265	8.70748	10.1413	15.0427	10.9015	11.6216	9.5018	7.04155
ENSRNOG00000019879	NA	NA	NA	3.39402	-1.48564	0.843526	-1.76122	0.0782007	NA	1.79217	4.99588	1.02545	4.00375	2.08776	0	1.84388	8.02275	7.92833	1.93694	1.05576	6.03562
ENSRNOG00000026584	685840	Ifnl3	interferon, lambda 3	0	NA	NA	NA	NA	NA	0	0	0	0	0	0	0	0	0	0	0	0
ENSRNOG00000056251	100911249	Ifnl1	interferon, lambda 1	0	NA	NA	NA	NA	NA	0	0	0	0	0	0	0	0	0	0	0	0
ENSRNOG00000019869	365222	Lrfn1	leucine rich repeat and fibronectin type III domain containing 1	879.558	-0.0924374	0.0558801	-1.65421	0.098085	0.39563	851.401	907.716	820.362	825.774	855.98	870.748	884.139	982.787	906.803	932.636	836.158	880.194
ENSRNOG00000019838	113940	Gmfg	glia maturation factor, gamma	119.245	-0.0835699	0.161333	-0.517997	0.604461	0.869144	115.861	122.629	166.123	87.0817	122.134	102.555	101.413	117.333	111.988	122.996	134.081	126.748
ENSRNOG00000019831	308473	Samd4b	sterile alpha motif domain containing 4B	1578.95	-0.0530664	0.0476513	-1.11364	0.265433	0.6473	1549.64	1608.25	1509.47	1564.47	1514.67	1588.63	1570.98	1630.62	1573.77	1480.79	1625.86	1730.21
ENSRNOG00000019746	361531	Paf1	PAF1 homolog, Paf1/RNA polymerase II complex component	3234.68	0.017053	0.0430142	0.396451	0.691772	0.904262	3253.82	3215.55	3176.85	3225.02	3371.73	3454.93	3040.55	3197.07	3135.66	3163.02	3393.2	3188.82
ENSRNOG00000019702	292751	Med29	mediator complex subunit 29	769.46	-0.0709507	0.0494602	-1.4345	0.151429	0.498777	750.5	788.421	768.064	728.683	741.153	760.453	754.145	778.207	798.78	779.618	791.816	793.684
ENSRNOG00000058388	79426	Zfp36	zinc finger protein 36	344.578	0.103391	0.0896968	1.15267	0.249045	0.632156	356.849	332.306	363.01	348.327	302.725	418.926	351.258	316.899	343.891	332.185	311.448	357.107
ENSRNOG00000030266	292750	Plekhg2	pleckstrin homology and RhoGEF domain containing G2	429.955	-0.235259	0.0785622	-2.99455	0.0027485	0.0387443	395.018	464.891	461.454	398.374	360.138	392.804	362.322	459.303	470.745	440.653	493.038	460.719
ENSRNOG00000019578	140655	Rps16	ribosomal protein S16	9559.46	-0.062007	0.0472457	-1.31244	0.189373	0.554952	9354.27	9764.65	10321.2	9753.15	8734.13	8846.79	9116.12	9753.66	9756.81	10149.6	9616.88	9546.33
ENSRNOG00000055387	NA	NA	NA	9.05181	0.250065	0.473368	0.528266	0.597315	0.867147	9.85944	8.24417	11.28	10.0094	15.6582	7.73998	4.60969	12.0341	8.91938	7.74775	9.5018	3.01781
ENSRNOG00000032034	308472	Supt5h	SPT5 homolog, DSIF elongation factor subunit	7046.73	0.0834366	0.0441919	1.88805	0.0590192	0.299529	7250.84	6842.62	7426.33	6762.34	7903.2	7351.04	6811.28	6851.43	6842.15	6972.98	6833.9	6712.61
ENSRNOG00000037638	687295	Timm50	translocase of inner mitochondrial membrane 50	919.538	0.107786	0.0542883	1.98544	0.0470956	0.260841	954.207	884.87	982.384	919.863	1026.13	952.985	889.67	853.42	915.723	917.14	869.942	868.123
ENSRNOG00000019338	114125	Dll3	delta like canonical Notch ligand 3	5.23024	-0.341904	0.75723	-0.451519	0.651615	0.889009	4.62428	5.83621	2.05091	1.00094	13.5704	0.967497	5.53163	1.00284	4.95521	6.77928	7.39029	9.05343
ENSRNOG00000051208	499113	Selenov	selenoprotein V	26.9875	0.187192	0.297032	0.630207	0.528559	0.833461	28.7584	25.2165	21.5345	39.0366	27.1408	35.7974	20.2826	24.0683	15.8567	38.7388	24.2824	23.1365
ENSRNOG00000045545	103690162	Eid2b	EP300 interacting inhibitor of differentiation 2B	85.2499	0.121144	0.169621	0.714201	0.475103	0.804732	88.7294	81.7703	72.8071	89.0835	75.1592	99.6522	106.945	87.2474	70.364	94.91	93.9622	62.368
ENSRNOG00000019310	685691	Eid2	EP300 interacting inhibitor of differentiation 2	466.588	0.0294624	0.0668665	0.440616	0.659491	0.891448	471.336	461.839	454.275	460.432	472.877	492.456	476.642	463.314	511.378	446.464	443.417	444.624
ENSRNOG00000056831	NA	NA	NA	4.42289	0.684948	0.664843	1.03024	0.302898	NA	5.44149	3.40429	4.10181	7.00657	2.08776	3.86999	10.1413	3.00853	2.97313	5.81082	4.22302	1.00594
ENSRNOG00000043056	690198	Fpr-rs4	formyl peptide receptor, related sequence 4	0	NA	NA	NA	NA	NA	0	0	0	0	0	0	0	0	0	0	0	0
ENSRNOG00000011191	292414	Vom2r10	vomeronasal 2 receptor, 10	0	NA	NA	NA	NA	NA	0	0	0	0	0	0	0	0	0	0	0	0
ENSRNOG00000048014	690230	Fpr-rs6	formyl peptide receptor, related sequence 6	0	NA	NA	NA	NA	NA	0	0	0	0	0	0	0	0	0	0	0	0
ENSRNOG00000034119	494253	Vom1r2	vomeronasal 1 receptor 2	0	NA	NA	NA	NA	NA	0	0	0	0	0	0	0	0	0	0	0	0
ENSRNOG00000048251	494237	Vom1r3	vomeronasal 1 receptor 3	0	NA	NA	NA	NA	NA	0	0	0	0	0	0	0	0	0	0	0	0
ENSRNOG00000045921	494236	Vom1r4	vomeronasal 1 receptor 4	0	NA	NA	NA	NA	NA	0	0	0	0	0	0	0	0	0	0	0	0
ENSRNOG00000033775	292417	Vom2r11	vomeronasal 2 receptor, 11	0	NA	NA	NA	NA	NA	0	0	0	0	0	0	0	0	0	0	0	0
ENSRNOG00000031073	NA	NA	NA	0	NA	NA	NA	NA	NA	0	0	0	0	0	0	0	0	0	0	0	0
ENSRNOG00000058623	NA	NA	NA	0	NA	NA	NA	NA	NA	0	0	0	0	0	0	0	0	0	0	0	0
ENSRNOG00000055006	NA	NA	NA	0	NA	NA	NA	NA	NA	0	0	0	0	0	0	0	0	0	0	0	0
ENSRNOG00000055681	NA	NA	NA	0.100284	-0.596473	3.16075	-0.188713	0.850318	NA	0	0.200569	0	0	0	0	0	1.00284	0	0	0	0
ENSRNOG00000050453	NA	NA	NA	21.2012	0.0685784	0.349113	0.196436	0.844269	0.959406	21.728	20.6743	20.5091	17.016	29.2286	28.0574	13.8291	27.0768	16.8477	27.1171	24.2824	8.04749
ENSRNOG00000019942	292757	Fbxo17	F-box protein 17	13.9173	-0.125777	0.362617	-0.346859	0.728697	0.918496	13.3043	14.5303	17.4327	8.00751	13.5704	16.4475	11.0633	15.0427	10.9015	14.527	21.1151	11.0653
ENSRNOG00000019949	292758	Mrps12	mitochondrial ribosomal protein S12	390.632	-0.0388181	0.074857	-0.518564	0.604065	0.868928	385.418	395.846	373.265	418.392	382.059	394.739	358.634	396.123	395.426	414.505	418.079	355.095
ENSRNOG00000019962	292759	Sars2	seryl-tRNA synthetase 2, mitochondrial	357.092	0.0237184	0.0858222	0.276367	0.782266	0.939895	360.132	354.051	361.985	387.363	379.972	356.039	315.303	329.936	396.417	338.964	379.016	325.923
ENSRNOG00000046971	100909701	Ccer2	coiled-coil glutamate-rich protein 2	110.511	-0.161768	0.168156	-0.962009	0.336045	0.711144	104.267	116.755	71.7817	105.099	109.607	112.23	122.618	82.2332	138.746	129.775	120.356	112.665
ENSRNOG00000020063	81525	Nfkbib	NFKB inhibitor beta	503.686	0.1868	0.0711209	2.62651	0.00862649	0.087398	536.362	471.009	543.49	518.486	562.65	581.466	475.72	451.28	483.628	449.37	469.811	500.956
ENSRNOG00000020102	361532	Sirt2	sirtuin 2	5761.59	-0.180029	0.0419172	-4.29487	1.75e-05	0.000768359	5402.56	6120.62	5756.89	5450.11	5151.54	5371.54	5282.71	6144.43	6306	5687.82	6103.32	6361.54
ENSRNOG00000025354	292760	Rinl	Ras and Rab interactor-like	15.7469	0.313499	0.346912	0.903684	0.366163	0.736138	17.4666	14.0272	19.4836	22.0206	16.702	11.61	17.5168	21.0597	15.8567	13.5586	11.6133	8.04749
ENSRNOG00000020235	80846	Hnrnpl	heterogeneous nuclear ribonucleoprotein L	5411	-0.0852038	0.0305487	-2.78912	0.00528517	0.0628532	5251.05	5570.95	5339.53	5230.91	5106.65	5224.49	5353.69	5469.51	5558.75	5723.65	5698.97	5403.89
ENSRNOG00000020308	64526	Ech1	enoyl-CoA hydratase 1	2253.36	-0.00775715	0.0526528	-0.147326	0.882874	0.969821	2247.63	2259.1	2377	2391.24	2285.05	2040.45	2144.43	2140.07	2213	2376.62	2235.03	2330.75
ENSRNOG00000020338	25474	Lgals4	galectin 4	0	NA	NA	NA	NA	NA	0	0	0	0	0	0	0	0	0	0	0	0
ENSRNOG00000020380	29518	Lgals7	galectin 7	2.29248	-0.905297	0.978059	-0.925606	0.354651	NA	1.60721	2.97775	4.10181	1.00094	1.04388	0.967497	0.921938	2.00569	7.92833	1.93694	0	3.01781
ENSRNOG00000020389	308476	Capn12	calpain 12	32.5252	-0.180967	0.238544	-0.758631	0.448073	0.78803	30.4785	34.5719	34.8654	20.0188	33.4041	29.9924	34.1117	39.1109	40.6327	29.0541	35.8957	28.1662
ENSRNOG00000020433	63836	Actn4	actinin alpha 4	5878.51	-0.0346008	0.0337922	-1.02393	0.305868	0.686698	5808.08	5948.95	6049.14	5897.53	5744.46	5760.48	5588.79	6008.04	5749.03	5838.9	6183.56	5965.2
ENSRNOG00000047624	NA	NA	NA	0	NA	NA	NA	NA	NA	0	0	0	0	0	0	0	0	0	0	0	0
ENSRNOG00000020598	100909725	LOC100909725	potassium channel subfamily K member 6-like	0.711727	-0.452068	1.69813	-0.266216	0.790073	NA	0.598778	0.824677	1.02545	1.00094	0	0.967497	0	0	0	0	2.11151	2.01187
ENSRNOG00000020616	103689986	LOC103689986	protein YIF1B	8.37166	0.0506814	0.43053	0.117719	0.906291	0.976584	8.52645	8.21686	8.20362	10.0094	9.3949	5.80498	9.21938	7.01991	9.91042	8.71622	7.39029	8.04749
ENSRNOG00000020628	103690068	LOC103690068	immortalization up-regulated protein-like	0	NA	NA	NA	NA	NA	0	0	0	0	0	0	0	0	0	0	0	0
ENSRNOG00000020636	292770	Spint2	serine peptidase inhibitor, Kunitz type, 2	1495.03	0.10848	0.0569512	1.90478	0.0568083	0.293103	1551.37	1438.69	1462.3	1516.42	1632.63	1680.54	1464.96	1413.01	1414.22	1577.64	1431.6	1357.01
ENSRNOG00000020676	114004	Ppp1r14a	protein phosphatase 1, regulatory (inhibitor) subunit 14A	1098.31	-0.16524	0.0803711	-2.05596	0.0397865	0.23538	1035.46	1161.16	1240.8	1029.97	886.252	946.212	1074.06	1223.47	1074.29	1140.86	1134.94	1232.27
ENSRNOG00000020687	50545	Dpf1	double PHD fingers 1	683.776	-0.160515	0.0968817	-1.65681	0.0975575	0.394178	645.605	721.947	737.3	553.519	580.396	679.183	677.625	807.289	639.222	624.663	820.322	718.238
ENSRNOG00000020703	292771	Sipa1l3	signal-induced proliferation-associated 1 like 3	1633	0.104178	0.0458085	2.2742	0.0229537	0.166595	1692.1	1573.91	1733.01	1619.52	1800.69	1669.9	1637.36	1524.32	1506.38	1583.45	1623.75	1631.63
ENSRNOG00000057222	NA	NA	NA	4.71742	0.0351172	0.617052	0.0569112	0.954616	0.987656	4.76551	4.66932	3.07636	7.00657	5.21939	4.83749	3.68775	3.00853	6.93729	1.93694	8.44604	3.01781
ENSRNOG00000055519	NA	NA	NA	2.06888	1.29981	0.969564	1.34061	0.180047	NA	2.94533	1.19244	4.10181	4.00375	1.04388	0.967497	4.60969	2.00569	1.98208	0.968469	0	1.00594
ENSRNOG00000045327	NA	NA	NA	0	NA	NA	NA	NA	NA	0	0	0	0	0	0	0	0	0	0	0	0
ENSRNOG00000029043	308482	Zfp84	zinc finger protein 84	1021.56	-0.0317642	0.0502483	-0.632144	0.527293	0.8331	1010.33	1032.8	996.74	981.921	991.684	1067.15	1014.13	1058	1003.93	1055.63	967.072	1079.37
ENSRNOG00000051494	NA	NA	NA	0.300472	0.557665	2.90769	0.19179	0.847907	NA	0.400375	0.200569	0	2.00188	0	0	0	1.00284	0	0	0	0
ENSRNOG00000048116	NA	NA	NA	0	NA	NA	NA	NA	NA	0	0	0	0	0	0	0	0	0	0	0	0
ENSRNOG00000020774	103690114	LOC103690114	zinc finger protein 383-like	12.7617	0.114125	0.378702	0.301358	0.763142	0.932339	13.2626	12.2608	13.3309	16.015	11.4827	12.5775	12.9071	10.0284	20.8119	6.77928	11.6133	12.0712
ENSRNOG00000046937	103690038	LOC103690038	zinc finger protein 569	0	NA	NA	NA	NA	NA	0	0	0	0	0	0	0	0	0	0	0	0
ENSRNOG00000020495	292762	Eif3k	eukaryotic translation initiation factor 3, subunit K	2218.53	0.0120896	0.045276	0.267021	0.789453	0.941448	2227.88	2209.17	2263.17	2366.22	2112.81	2143.97	2253.22	2293.5	2203.09	2301.08	2155.85	2092.35
ENSRNOG00000056770	NA	NA	NA	41.645	0.0970118	0.226943	0.427472	0.669035	0.896437	43.1046	40.1854	53.3235	43.0404	36.5357	51.2774	31.3459	33.0939	45.5879	52.2973	32.7284	37.2196
ENSRNOG00000020505	292763	Map4k1	mitogen activated protein kinase kinase kinase kinase 1	85.7042	-0.096531	0.180735	-0.534101	0.593272	0.865085	82.8081	88.6003	104.596	79.0742	69.9398	59.0173	101.413	68.1934	95.14	95.8784	100.297	83.4927
ENSRNOG00000020557	114207	Ryr1	ryanodine receptor 1	238.962	-0.144344	0.103687	-1.39212	0.163887	0.515858	227.209	250.714	259.44	236.222	227.565	210.914	201.904	233.663	255.689	297.32	237.545	229.353
ENSRNOG00000033744	170668	Rasgrp4	RAS guanyl releasing protein 4	62.3838	0.0690481	0.19975	0.345673	0.729588	0.91881	63.9856	60.782	77.9344	69.0648	76.2031	57.0823	39.6433	71.2019	51.5342	62.9505	53.8435	64.3799
ENSRNOG00000024036	292764	Fam98c	family with sequence similarity 98, member C	568.04	-0.012762	0.0693339	-0.184066	0.853962	0.962436	565.686	570.393	617.322	595.558	542.817	559.213	513.52	609.729	601.562	546.217	554.272	540.188
ENSRNOG00000051915	308478	Spred3	sprouty-related, EVH1 domain containing 3	339.65	0.313954	0.0939805	3.34063	0.000835887	0.0163694	376.506	302.795	379.417	353.331	397.718	425.699	326.366	308.876	253.707	320.563	322.005	308.822
ENSRNOG00000023931	292765	Ggn	gametogenetin	29.3332	-2.11e-05	0.232681	-9.06e-05	0.999928	0.999928	29.3388	29.3275	34.8654	26.0244	27.1408	31.9274	26.7362	26.0739	28.7402	30.0225	30.6169	31.184
ENSRNOG00000037580	292766	Psmd8	proteasome 26S subunit, non-ATPase 8	2295.36	-0.0304951	0.0472584	-0.645285	0.518742	0.828978	2271.31	2319.41	2250.87	2390.24	2379	2224.28	2112.16	2408.83	2177.32	2327.23	2409.23	2274.42
ENSRNOG00000060693	292767	Catsperg	cation channel sperm associated auxiliary subunit gamma	215.414	-0.0393748	0.114428	-0.3441	0.730771	0.919127	212.666	218.162	244.058	210.197	233.829	215.752	159.495	211.6	216.047	239.212	222.764	201.187
ENSRNOG00000049868	116491	Kcnk6	potassium channel, two pore domain subfamily K, member 6	0	NA	NA	NA	NA	NA	0	0	0	0	0	0	0	0	0	0	0	0
ENSRNOG00000055286	292768	Yif1b	Yip1 interacting factor homolog B, membrane trafficking protein	0	NA	NA	NA	NA	NA	0	0	0	0	0	0	0	0	0	0	0	0
ENSRNOG00000056651	100361913	LOC100361913	rCG54286-like	0	NA	NA	NA	NA	NA	0	0	0	0	0	0	0	0	0	0	0	0
ENSRNOG00000046305	100362119	Zfp383	zinc finger protein 383	0.102545	0.557668	3.16075	0.176436	0.859952	NA	0.205091	0	1.02545	0	0	0	0	0	0	0	0	0
ENSRNOG00000048894	365224	Zfp74	zinc finger protein 74	0.698439	-1.31465	1.58589	-0.828967	0.407123	NA	0.384575	1.0123	0	1.00094	0	0	0.921938	1.00284	0.991042	0	1.05576	2.01187
ENSRNOG00000055119	NA	NA	NA	4.56712	0.470804	0.674988	0.6975	0.48549	0.810985	5.29024	3.84401	2.05091	4.00375	7.30715	3.86999	9.21938	8.02275	1.98208	0.968469	4.22302	4.02374
ENSRNOG00000046652	NA	NA	NA	0	NA	NA	NA	NA	NA	0	0	0	0	0	0	0	0	0	0	0	0
ENSRNOG00000030932	499124	Zfp14	ZFP14 zinc finger protein	13.4849	-0.211176	0.345756	-0.610766	0.541355	0.840144	12.5081	14.4616	15.3818	10.0094	11.4827	16.4475	9.21938	15.0427	13.8746	14.527	14.7806	14.0831
ENSRNOG00000052023	102547241	LOC102547241	zinc finger protein 82-like	0	NA	NA	NA	NA	NA	0	0	0	0	0	0	0	0	0	0	0	0
ENSRNOG00000055611	NA	NA	NA	0	NA	NA	NA	NA	NA	0	0	0	0	0	0	0	0	0	0	0	0
ENSRNOG00000048138	502316	Zfp566	zinc finger protein 566	6.00715	-0.603873	0.549306	-1.09934	0.271621	0.651339	4.77247	7.24184	2.05091	2.00188	9.3949	5.80498	4.60969	7.01991	7.92833	6.77928	8.44604	6.03562
ENSRNOG00000052127	NA	NA	NA	0	NA	NA	NA	NA	NA	0	0	0	0	0	0	0	0	0	0	0	0
ENSRNOG00000046867	NA	NA	NA	0.701293	-2.14554	1.63464	-1.31255	0.189335	NA	0.200188	1.2024	0	1.00094	0	0	0	2.00569	1.98208	0.968469	1.05576	0
ENSRNOG00000020762	53982	Zfp260	zinc finger protein 260	19.7035	-0.454674	0.320858	-1.41705	0.156467	0.505942	16.6506	22.7564	15.3818	19.0178	17.7459	14.5125	16.5949	29.0825	16.8477	34.8649	16.8921	16.095
ENSRNOG00000056062	NA	NA	NA	0	NA	NA	NA	NA	NA	0	0	0	0	0	0	0	0	0	0	0	0
ENSRNOG00000037556	100359464	Zfp420	zinc finger protein 420	0	NA	NA	NA	NA	NA	0	0	0	0	0	0	0	0	0	0	0	0
ENSRNOG00000047627	NA	NA	NA	0	NA	NA	NA	NA	NA	0	0	0	0	0	0	0	0	0	0	0	0
ENSRNOG00000020777	246264	Zfp382	zinc finger protein 382	750.857	-0.0117149	0.0619327	-0.189155	0.849971	0.960739	747.738	753.976	687.053	792.743	722.364	775.933	760.599	712.019	806.708	790.271	751.698	709.185
ENSRNOG00000054776	NA	NA	NA	0.904635	0.980546	1.52955	0.641068	0.521478	NA	1.19934	0.609928	1.02545	4.00375	0	0.967497	0	1.00284	0.991042	0	1.05576	0
ENSRNOG00000047364	100910772	Cox7a1	cytochrome c oxidase subunit 7A1	6.45924	0.0280072	0.536978	0.052157	0.958404	0.989195	6.52988	6.3886	4.10181	5.00469	9.3949	6.77248	7.37551	5.01422	12.8835	4.84235	3.16727	6.03562
ENSRNOG00000056429	NA	NA	NA	3.84122	0.82174	0.789063	1.04141	0.297684	NA	4.91519	2.76724	5.12726	7.00657	3.13163	1.93499	7.37551	0	3.96417	4.84235	0	5.02968
ENSRNOG00000048194	100912380	LOC100912380	calpain small subunit 1-like	160.388	0.195097	0.167511	1.16468	0.244148	0.626837	171.267	149.509	163.047	136.128	216.083	155.767	185.31	143.407	160.549	130.743	106.631	206.217
ENSRNOG00000056353	NA	NA	NA	0.102545	0.557668	3.16075	0.176436	0.859952	NA	0.205091	0	1.02545	0	0	0	0	0	0	0	0	0
ENSRNOG00000045655	292777	Tbcb	tubulin folding cofactor B	0.105576	-0.596473	3.16075	-0.188713	0.850318	NA	0	0.211151	0	0	0	0	0	0	0	0	1.05576	0
ENSRNOG00000020799	292778	Polr2i	RNA polymerase II subunit I	0	NA	NA	NA	NA	NA	0	0	0	0	0	0	0	0	0	0	0	0
ENSRNOG00000047959	100912425	LOC100912425	putative transcription factor ovo-like protein 3-like	0	NA	NA	NA	NA	NA	0	0	0	0	0	0	0	0	0	0	0	0
ENSRNOG00000020807	308492	Wdr62	WD repeat domain 62	3.31608	-0.835445	0.780439	-1.07048	0.284403	NA	2.37774	4.25442	4.10181	0	3.13163	0.967497	3.68775	3.00853	1.98208	2.90541	6.33453	7.04155
ENSRNOG00000020821	308493	Clip3	CAP-GLY domain containing linker protein 3	0.931751	-1.03053	1.66691	-0.618225	0.536427	NA	0.614054	1.24945	1.02545	1.00094	1.04388	0	0	0	0	0.968469	5.27878	0
ENSRNOG00000025216	292780	Alkbh6	alkB homolog 6	0	NA	NA	NA	NA	NA	0	0	0	0	0	0	0	0	0	0	0	0
ENSRNOG00000052697	NA	NA	NA	0.900185	2.53774	1.57121	1.61515	0.106278	NA	1.60668	0.193694	0	1.00094	4.17551	1.93499	0.921938	0	0	0.968469	0	0
ENSRNOG00000049277	292781	Syne4	spectrin repeat containing nuclear envelope family member 4	0	NA	NA	NA	NA	NA	0	0	0	0	0	0	0	0	0	0	0	0
ENSRNOG00000047045	499125	Sdhaf1	succinate dehydrogenase complex assembly factor 1	0.20283	-0.0194041	3.16075	-0.00613909	0.995102	NA	0.205091	0.200569	1.02545	0	0	0	0	1.00284	0	0	0	0
ENSRNOG00000048447	NA	NA	NA	0	NA	NA	NA	NA	NA	0	0	0	0	0	0	0	0	0	0	0	0
ENSRNOG00000020839	308495	Lrfn3	leucine rich repeat and fibronectin type III domain containing 3	398.792	0.0993559	0.0696443	1.42662	0.15369	0.502024	412.51	385.074	384.545	393.369	440.517	422.796	421.326	392.112	399.39	383.514	382.183	368.173
ENSRNOG00000057115	NA	NA	NA	3.09566	-0.306573	0.742239	-0.413038	0.679578	NA	2.76158	3.42975	5.12726	1.00094	1.04388	3.86999	2.76581	3.00853	1.98208	2.90541	4.22302	5.02968
ENSRNOG00000048484	NA	NA	NA	0.205669	-0.0194041	3.16075	-0.00613909	0.995102	NA	0.200188	0.211151	0	1.00094	0	0	0	0	0	0	1.05576	0
ENSRNOG00000020845	361537	Tyrobp	Tyro protein tyrosine kinase binding protein	311.298	0.417994	0.105341	3.96801	7.25e-05	0.00246388	356.107	266.49	412.232	416.39	315.251	304.762	331.898	243.691	276.501	265.361	291.388	255.508
ENSRNOG00000020849	474146	Hcst	hematopoietic cell signal transducer	5.68304	0.650166	0.577869	1.12511	0.260543	0.641545	6.94167	4.4244	3.07636	10.0094	8.35102	7.73998	5.53163	5.01422	1.98208	6.77928	6.33453	2.01187
ENSRNOG00000025111	308496	Nfkbid	NFKB inhibitor delta	46.6232	-0.0890281	0.196127	-0.45393	0.649879	0.888726	45.1684	48.0779	41.0181	47.0441	36.5357	55.1473	46.0969	51.145	45.5879	51.3289	38.0072	54.3206
ENSRNOG00000020851	502317	Aplp1	amyloid beta precursor like protein 1	37146.2	0.0122731	0.0508748	0.241241	0.809368	0.946989	37304.2	36988.2	38629.8	33932.8	39729	37369.6	36860	37796.2	33834.2	35634.8	38427.4	39248.6
ENSRNOG00000020864	100359836	Kirrel2	kirre like nephrin family adhesion molecule 2	35.9032	0.816407	0.25975	3.14304	0.00167201	0.0269652	45.8189	25.9876	43.069	38.0357	43.8429	58.0498	46.0969	35.0995	14.8656	34.8649	17.9478	27.1603
ENSRNOG00000020873	64563	Nphs1	NPHS1 adhesion molecule, nephrin	14.2377	-0.343162	0.361472	-0.949346	0.342445	0.717813	12.5689	15.9066	15.3818	20.0188	10.4388	8.70748	8.29744	13.037	17.8388	13.5586	19.0036	16.095
ENSRNOG00000057578	361538	Prodh2	proline dehydrogenase 2	11.0719	-0.0324792	0.415782	-0.078116	0.937736	0.984138	10.9876	11.1562	13.3309	8.00751	14.6143	11.61	7.37551	8.02275	15.8567	16.464	7.39029	8.04749
ENSRNOG00000061774	292786	RGD1560986	similar to Gene model 1082	6.59861	0.616322	0.538924	1.14362	0.252783	0.635141	8.01255	5.18468	9.22907	5.00469	13.5704	5.80498	6.45357	6.01706	4.95521	8.71622	4.22302	2.01187
ENSRNOG00000024677	100362311	Arhgap33	Rho GTPase activating protein 33	1696.39	-0.0798795	0.0706779	-1.13019	0.258396	0.638936	1649.52	1743.25	1759.68	1465.37	1724.49	1826.63	1471.41	1809.13	1613.42	1779.08	1873.97	1640.68
ENSRNOG00000024625	361541	Proser3	proline and serine rich 3	476.891	0.0243167	0.0914029	0.266039	0.790209	0.941536	480.862	472.92	445.046	395.371	521.939	532.123	509.832	489.388	410.291	507.478	464.532	492.909
ENSRNOG00000060188	NA	NA	NA	7.08663	0.884779	0.567787	1.55829	0.119163	0.440185	9.19366	4.97959	3.07636	15.0141	6.26327	8.70748	12.9071	5.01422	3.96417	9.68469	4.22302	2.01187
ENSRNOG00000020922	192245	Hspb6	heat shock protein family B (small) member 6	1029.97	0.0453754	0.0575906	0.787895	0.430758	0.776016	1046.08	1013.85	1059.29	927.87	1081.46	1053.6	1108.17	982.787	1066.36	1022.7	1036.75	960.669
ENSRNOG00000020929	292787	Lin37	lin-37 DREAM MuvB core complex component	503.822	-0.00715738	0.0731185	-0.0978874	0.922022	0.979796	502.74	504.905	565.024	512.481	501.061	476.009	459.125	490.391	550.028	491.982	517.32	474.802
ENSRNOG00000020941	292788	Psenen	presenilin enhancer gamma secretase subunit	1633.87	0.0442146	0.0521833	0.847294	0.396831	0.755398	1659.23	1608.5	1754.55	1767.66	1664.99	1570.25	1538.71	1598.53	1722.43	1579.57	1565.69	1576.3
ENSRNOG00000024497	361542	U2af1l4	U2 small nuclear RNA auxiliary factor 1-like 4	1117.3	0.0238629	0.0540899	0.441171	0.659089	0.891138	1126.84	1107.75	1157.74	1218.14	1113.82	1098.11	1046.4	1116.17	1073.3	1185.41	1068.42	1095.46
ENSRNOG00000020957	499126	Igflr1	IGF-like family receptor 1	19.922	-0.163529	0.301898	-0.54167	0.588046	0.863171	18.7992	21.0448	19.4836	16.015	16.702	26.1224	15.6729	24.0683	24.776	23.2433	20.0594	13.0772
ENSRNOG00000055525	102550344	Kmt2b	lysine methyltransferase 2B	1807	-0.00258642	0.047912	-0.0539827	0.956949	0.98863	1805.85	1808.16	1848.89	1778.67	1934.31	1819.86	1647.5	1755.98	1864.15	1850.74	1766.28	1803.64
ENSRNOG00000050364	100526585	Mir3569	microRNA 3569	0	NA	NA	NA	NA	NA	0	0	0	0	0	0	0	0	0	0	0	0
ENSRNOG00000042465	688845	Zbtb32	zinc finger and BTB domain containing 32	1.51943	-1.48743	1.35686	-1.09623	0.272979	NA	0.798965	2.23989	1.02545	2.00188	0	0.967497	0	0	0.991042	3.87388	6.33453	0
ENSRNOG00000024331	365227	Upk1a	uroplakin 1A	1.80774	-2.99279	1.21176	-2.46978	0.0135196	NA	0.377887	3.23759	0	0	0	0.967497	0.921938	3.00853	3.96417	0.968469	4.22302	4.02374
ENSRNOG00000024309	688869	Cox6b1	cytochrome c oxidase subunit 6B1	1662.08	-0.0190308	0.0449425	-0.423448	0.671969	0.896925	1651.28	1672.88	1646.88	1723.62	1660.81	1647.65	1577.44	1792.08	1645.13	1669.64	1670.2	1587.37
ENSRNOG00000024288	361544	Etv2	ets variant 2	0.193694	-1.17355	3.16075	-0.371287	0.710423	NA	0	0.387388	0	0	0	0	0	0	0	1.93694	0	0
ENSRNOG00000024278	361545	Rbm42	RNA binding motif protein 42	1254.51	-0.0631947	0.0514773	-1.22762	0.219588	0.597953	1227	1282.02	1335.14	1204.13	1169.14	1215.18	1211.43	1364.87	1242.77	1244.48	1319.69	1238.31
ENSRNOG00000024266	100362495	Haus5	HAUS augmin-like complex, subunit 5	227.181	0.0647048	0.100804	0.641891	0.520944	0.829656	232.437	221.925	266.618	250.235	235.916	197.369	212.046	220.626	219.02	241.149	219.597	209.235
ENSRNOG00000046724	NA	NA	NA	0	NA	NA	NA	NA	NA	0	0	0	0	0	0	0	0	0	0	0	0
ENSRNOG00000037485	688924	LOC688924	hypothetical protein LOC688924	0	NA	NA	NA	NA	NA	0	0	0	0	0	0	0	0	0	0	0	0
ENSRNOG00000020985	24216	Atp4a	ATPase H+/K+ transporting subunit alpha	4.54375	1.03167	0.71493	1.44304	0.149009	0.494238	6.1117	2.97581	6.15272	1.00094	6.26327	11.61	5.53163	5.01422	2.97313	3.87388	0	3.01781
ENSRNOG00000021006	292792	Tmem147	transmembrane protein 147	780.068	-0.0852411	0.0547789	-1.55609	0.119686	0.441286	757.24	802.895	772.166	739.694	787.084	767.225	720.034	799.267	778.959	860.969	809.764	765.517
ENSRNOG00000021009	66020	Gapdhs	glyceraldehyde-3-phosphate dehydrogenase, spermatogenic	9.56945	0.534517	0.453815	1.17783	0.238864	0.620861	11.3388	7.80011	12.3054	19.0178	7.30715	11.61	6.45357	10.0284	4.95521	9.68469	5.27878	9.05343
ENSRNOG00000021015	292793	Sbsn	suprabasin	84.9116	-0.057589	0.144777	-0.397778	0.690794	0.903814	83.1286	86.6945	83.0617	79.0742	78.2908	79.3348	95.8816	73.2076	86.2206	85.2253	100.297	88.5224
ENSRNOG00000055934	361548	Dmkn	dermokine	73.6257	0.297656	0.182063	1.6349	0.102069	0.404627	81.2649	65.9865	96.3925	79.0742	103.344	64.8223	62.6918	59.1678	55.4983	66.8244	76.0144	72.4274
ENSRNOG00000002340	100361079	LOC100361079	ribosomal protein L36-like	0.603988	-1.88808	1.70745	-1.10579	0.268817	NA	0.200188	1.00779	0	1.00094	0	0	0	1.00284	0	0.968469	1.05576	2.01187
ENSRNOG00000021021	292794	Ffar2	free fatty acid receptor 2	1.30942	-0.688589	1.33396	-0.516199	0.605715	NA	1.00584	1.613	1.02545	4.00375	0	0	0	0	2.97313	0.968469	2.11151	2.01187
ENSRNOG00000037467	365228	Ffar3	free fatty acid receptor 3	0.901566	-0.340809	1.38233	-0.246548	0.805258	NA	0.795962	1.00717	0	1.00094	1.04388	1.93499	0	2.00569	0	0.968469	1.05576	1.00594
ENSRNOG00000024009	266607	Ffar1	free fatty acid receptor 1	0	NA	NA	NA	NA	NA	0	0	0	0	0	0	0	0	0	0	0	0
ENSRNOG00000024000	308501	Cd22	CD22 molecule	24.8957	-0.540455	0.303992	-1.77786	0.0754271	0.343178	20.3225	29.4689	34.8654	18.0169	13.5704	22.2524	12.9071	29.0825	24.776	37.7703	29.5611	26.1543
ENSRNOG00000021023	29409	Mag	myelin-associated glycoprotein	8838.44	-0.217976	0.0740882	-2.94211	0.00325985	0.043793	8171.84	9505.03	9413.65	7631.16	7404.23	7942.18	8468	9743.63	8918.38	8203.9	10089.9	10569.4
ENSRNOG00000021029	84604	Hamp	hepcidin antimicrobial peptide	0.395427	1.1007	2.08973	0.526718	0.59839	NA	0.589666	0.201187	1.02545	1.00094	0	0	0.921938	0	0	0	0	1.00594
ENSRNOG00000053725	81817	Usf2	upstream transcription factor 2, c-fos interacting	2508.88	-0.00631979	0.0408689	-0.154636	0.877109	0.968554	2503.42	2514.33	2648.74	2468.31	2414.49	2500.01	2485.55	2651.52	2568.78	2449.26	2476.8	2425.31
ENSRNOG00000021053	64355	Lsr	lipolysis stimulated lipoprotein receptor	381.278	-0.299001	0.0884228	-3.3815	0.000720923	0.0145537	341.695	420.86	358.908	302.283	314.207	335.722	397.355	384.089	447.951	391.262	443.417	437.582
ENSRNOG00000021060	689048	Fam187b	family with sequence similarity 187, member B	2.56601	0.209988	0.856235	0.245246	0.806266	NA	2.75915	2.37286	5.12726	2.00188	1.04388	1.93499	3.68775	4.01138	2.97313	3.87388	0	1.00594
ENSRNOG00000021062	60338	Fxyd5	FXYD domain-containing ion transport regulator 5	919.036	0.100686	0.115542	0.871419	0.383525	0.746507	951.099	886.974	1214.14	1012.95	786.04	918.155	824.213	1047.97	763.102	843.537	996.633	783.624
ENSRNOG00000021067	63848	Fxyd7	FXYD domain-containing ion transport regulator 7	870.575	-0.305829	0.106218	-2.87925	0.00398622	0.0506864	778.579	962.571	826.515	691.649	699.398	1021.68	653.654	990.81	920.678	906.487	1089.54	905.343
ENSRNOG00000021079	58971	Fxyd1	FXYD domain-containing ion transport regulator 1	1861.25	0.0240496	0.136162	0.176625	0.859803	0.964281	1876.78	1845.72	2329.83	1940.82	1420.72	2098.5	1594.03	2000.67	1709.55	1922.41	1870.8	1725.18
ENSRNOG00000021087	361549	Lgi4	leucine-rich repeat LGI family, member 4	4111.08	0.0124067	0.0718765	0.172611	0.862957	0.965255	4128.9	4093.26	4869.87	4348.08	3523.09	4006.41	3897.03	4015.39	4358.6	4221.56	3844.01	4026.76
ENSRNOG00000021095	116831	Fxyd3	FXYD domain-containing ion transport regulator 3	40.5326	0.0547334	0.241495	0.226644	0.8207	0.951737	41.3355	39.7297	41.0181	38.0357	37.5796	52.2449	37.7995	55.1564	40.6327	46.4865	22.1709	34.2018
ENSRNOG00000021097	29135	Hpn	hepsin	8.07558	-0.222912	0.525317	-0.424337	0.67132	0.896895	7.47903	8.67213	6.15272	4.00375	17.7459	5.80498	3.68775	10.0284	4.95521	8.71622	11.6133	8.04749
ENSRNOG00000021102	29686	Scn1b	sodium voltage-gated channel beta subunit 1	1950.21	0.00636498	0.0595539	0.106878	0.914886	0.977856	1954.35	1946.07	1997.58	1735.63	1976.06	2024.97	2037.48	2057.84	2007.85	1869.15	2049.22	1746.31
ENSRNOG00000056095	NA	NA	NA	0	NA	NA	NA	NA	NA	0	0	0	0	0	0	0	0	0	0	0	0
ENSRNOG00000021106	361550	Gramd1a	GRAM domain containing 1A	2597.45	-0.00133296	0.0516194	-0.025823	0.979399	0.994999	2596.6	2598.29	2806.66	2549.39	2717.21	2475.83	2433.92	2530.18	2797.71	2605.18	2611.94	2446.44
ENSRNOG00000055794	NA	NA	NA	0	NA	NA	NA	NA	NA	0	0	0	0	0	0	0	0	0	0	0	0
ENSRNOG00000028984	308503	RGD1563307	similar to Set beta isoform	7.30724	-0.39573	0.525934	-0.752433	0.451791	0.790887	6.2795	8.33498	7.17817	5.00469	3.13163	8.70748	7.37551	7.01991	7.92833	5.81082	16.8921	4.02374
ENSRNOG00000061315	NA	NA	NA	31.1691	-0.458162	0.305573	-1.49936	0.133781	0.466184	26.2498	36.0883	22.56	24.0225	19.8337	45.4724	19.3607	42.1194	22.794	50.3604	38.0072	27.1603
ENSRNOG00000023367	494527	Scgb2b2	secretoglobin, family 2B, member 2	0	NA	NA	NA	NA	NA	0	0	0	0	0	0	0	0	0	0	0	0
ENSRNOG00000023314	494528	Scgb2b24	secretoglobin, family 2B, member 24	0	NA	NA	NA	NA	NA	0	0	0	0	0	0	0	0	0	0	0	0
ENSRNOG00000030828	292801	Scgb1b24	secretoglobin, family 1B, member 24	0	NA	NA	NA	NA	NA	0	0	0	0	0	0	0	0	0	0	0	0
ENSRNOG00000037415	NA	NA	NA	3.68631	-0.901006	0.673529	-1.33774	0.180981	NA	2.57545	4.79718	3.07636	1.00094	3.13163	2.90249	2.76581	7.01991	3.96417	5.81082	3.16727	4.02374
ENSRNOG00000023296	NA	NA	NA	121.767	-0.11245	0.141431	-0.795086	0.426564	0.773844	116.919	126.616	87.1635	127.119	117.958	131.58	120.774	132.375	118.925	121.059	153.085	107.635
ENSRNOG00000061556	NA	NA	NA	0.301781	-1.72706	3.1386	-0.550263	0.582139	NA	0	0.603562	0	0	0	0	0	0	0	0	0	3.01781
ENSRNOG00000021113	308508	Uba2	ubiquitin-like modifier activating enzyme 2	1335.41	-0.00812133	0.0484741	-0.16754	0.866946	0.966521	1331.4	1339.41	1370	1347.26	1291.28	1286.77	1361.7	1365.87	1288.35	1303.56	1451.66	1287.6
ENSRNOG00000021119	689637	Pdcd2l	programmed cell death 2-like	221.781	0.0275057	0.0988838	0.278162	0.780888	0.939578	223.705	219.857	214.32	228.214	193.117	230.264	252.611	226.643	227.94	213.063	236.489	195.152
ENSRNOG00000023150	292804	Gpi	glucose-6-phosphate isomerase	18469	0.081527	0.0349199	2.33469	0.0195598	0.151154	18991.2	17946.8	18987.3	18884.7	20034.1	18109.6	18940.3	17763.4	18708.9	18065.8	17167.6	18028.4
ENSRNOG00000021129	308509	RGD1308428	similar to RIKEN cDNA 4931406P16	1358.09	-0.14173	0.0476495	-2.97442	0.00293543	0.0402685	1291.37	1424.8	1340.27	1240.16	1316.33	1211.31	1348.8	1419.02	1392.41	1448.83	1488.61	1375.11
ENSRNOG00000051350	NA	NA	NA	0.204482	1.13474	3.16075	0.359009	0.719588	NA	0.408963	0	0	1.00094	1.04388	0	0	0	0	0	0	0
ENSRNOG00000051284	NA	NA	NA	7.56463	0.12595	0.464524	0.271138	0.786285	0.941231	7.87869	7.25057	8.20362	10.0094	4.17551	8.70748	8.29744	5.01422	7.92833	5.81082	8.44604	9.05343
ENSRNOG00000021133	361554	Lsm14a	LSM14A mRNA processing body assembly factor	1686.33	-0.0602776	0.0490906	-1.22788	0.21949	0.597919	1650.69	1721.96	1627.39	1596.5	1540.76	1786	1702.82	1737.93	1660.99	1715.16	1813.79	1681.93
ENSRNOG00000060969	NA	NA	NA	0	NA	NA	NA	NA	NA	0	0	0	0	0	0	0	0	0	0	0	0
ENSRNOG00000021137	499129	Kctd15	potassium channel tetramerization domain containing 15	564.286	-0.240249	0.0766582	-3.13403	0.00172421	0.0275846	517.443	611.13	581.432	506.475	480.184	556.311	462.813	620.76	557.956	626.6	659.847	590.485
ENSRNOG00000022919	308511	Chst8	carbohydrate sulfotransferase 8	494.901	-0.0678938	0.0935528	-0.725727	0.468006	0.800712	483.435	506.368	495.294	445.418	606.493	443.114	426.857	487.382	474.709	499.73	547.937	522.081
ENSRNOG00000032733	NA	NA	NA	0	NA	NA	NA	NA	NA	0	0	0	0	0	0	0	0	0	0	0	0
ENSRNOG00000060091	NA	NA	NA	0	NA	NA	NA	NA	NA	0	0	0	0	0	0	0	0	0	0	0	0
ENSRNOG00000059099	NA	NA	NA	0	NA	NA	NA	NA	NA	0	0	0	0	0	0	0	0	0	0	0	0
ENSRNOG00000052945	NA	NA	NA	252.846	-0.209425	0.0909794	-2.30189	0.0213412	0.160079	234.488	271.204	248.16	250.235	232.785	208.012	233.25	273.776	260.644	249.865	306.169	265.567
ENSRNOG00000056960	NA	NA	NA	0	NA	NA	NA	NA	NA	0	0	0	0	0	0	0	0	0	0	0	0
ENSRNOG00000053019	NA	NA	NA	0	NA	NA	NA	NA	NA	0	0	0	0	0	0	0	0	0	0	0	0
ENSRNOG00000060312	108348197	LOC108348197	calpain small subunit 1-like	2.61307	0.228913	0.933264	0.245282	0.806238	NA	2.83358	2.39257	4.10181	3.00282	5.21939	0	1.84388	6.01706	0.991042	1.93694	0	3.01781
ENSRNOG00000050148	NA	NA	NA	0	NA	NA	NA	NA	NA	0	0	0	0	0	0	0	0	0	0	0	0
ENSRNOG00000037541	499125	Sdhaf1	succinate dehydrogenase complex assembly factor 1	0	NA	NA	NA	NA	NA	0	0	0	0	0	0	0	0	0	0	0	0
ENSRNOG00000020830	292781	Syne4	spectrin repeat containing nuclear envelope family member 4	13.4882	-0.0266594	0.414697	-0.0642865	0.948742	0.986091	13.4024	13.574	22.56	9.00845	14.6143	11.61	9.21938	20.0569	13.8746	18.4009	9.5018	6.03562
ENSRNOG00000047943	292780	Alkbh6	alkB homolog 6	0.315539	-0.596479	2.86192	-0.208419	0.834901	NA	0.208776	0.422302	0	0	1.04388	0	0	0	0	0	2.11151	0
ENSRNOG00000055219	NA	NA	NA	0.201138	1.13474	3.16075	0.359009	0.719588	NA	0.402275	0	0	0	1.04388	0.967497	0	0	0	0	0	0
ENSRNOG00000050104	308493	Clip3	CAP-GLY domain containing linker protein 3	6.74592	0.325327	0.494424	0.657993	0.510543	0.825848	7.51619	5.97566	9.22907	6.00563	6.26327	8.70748	7.37551	5.01422	8.91938	7.74775	3.16727	5.02968
ENSRNOG00000049708	308492	Wdr62	WD repeat domain 62	0	NA	NA	NA	NA	NA	0	0	0	0	0	0	0	0	0	0	0	0
ENSRNOG00000024880	365226	Ovol3	ovo-like zinc finger 3	0	NA	NA	NA	NA	NA	0	0	0	0	0	0	0	0	0	0	0	0
ENSRNOG00000050560	103690054	LOC103690054	DNA-directed RNA polymerase II subunit RPB9	0	NA	NA	NA	NA	NA	0	0	0	0	0	0	0	0	0	0	0	0
ENSRNOG00000020781	103690005	LOC103690005	tubulin-folding cofactor B	0.203139	-0.0194041	3.16075	-0.00613909	0.995102	NA	0.205091	0.201187	1.02545	0	0	0	0	0	0	0	0	1.00594
ENSRNOG00000045747	29156	Capns1	calpain, small subunit 1	0.0967497	0.557668	3.16075	0.176436	0.859952	NA	0.193499	0	0	0	0	0.967497	0	0	0	0	0	0
ENSRNOG00000050015	687508	LOC687508	similar to Cytochrome c oxidase polypeptide VIIa-heart, mitochondrial precursor (Cytochrome c oxidase subunit VIIa-H) (COX VIIa-M)	27.8309	-0.550989	0.255748	-2.15442	0.0312072	0.201143	22.6024	33.0594	24.6109	23.0216	25.0531	14.5125	25.8143	30.0853	40.6327	36.8018	30.6169	27.1603
ENSRNOG00000048407	100912070	LOC100912070	dermokine-like	0	NA	NA	NA	NA	NA	0	0	0	0	0	0	0	0	0	0	0	0
ENSRNOG00000013250	292814	Pdcd5	programmed cell death 5	0	NA	NA	NA	NA	NA	0	0	0	0	0	0	0	0	0	0	0	0
ENSRNOG00000021144	25301	Cebpg	CCAAT/enhancer binding protein gamma	1342.62	0.152461	0.047524	3.20809	0.00133621	0.0227601	1413.51	1271.74	1429.48	1465.37	1374.79	1484.14	1313.76	1268.6	1287.36	1236.74	1318.64	1247.36
ENSRNOG00000010918	24252	Cebpa	CCAAT/enhancer binding protein alpha	118.652	0.0454744	0.124778	0.364444	0.715527	0.912964	120.447	116.857	112.8	118.111	117.958	133.515	119.852	111.316	100.095	112.342	127.746	132.784
ENSRNOG00000010938	114518	Slc7a10	solute carrier family 7 member 10	1269.98	-0.22899	0.0592552	-3.86447	0.000111328	0.00345435	1169.27	1370.69	1034.68	1206.13	1172.27	1199.7	1233.55	1363.87	1509.36	1347.14	1312.3	1320.79
ENSRNOG00000011451	89787	Lrp3	LDL receptor related protein 3	2277.3	-0.076258	0.0508013	-1.5011	0.133329	0.465573	2216.92	2337.68	2115.51	2054.93	2316.37	2136.23	2461.57	2345.65	2369.58	2332.07	2317.38	2323.71
ENSRNOG00000056667	NA	NA	NA	0.288145	-0.596482	2.54579	-0.234301	0.814751	NA	0.184388	0.391902	0	0	0	0	0.921938	0	0.991042	0.968469	0	0
ENSRNOG00000037393	292809	Wdr88	WD repeat domain 88	0.853051	2.464	1.78714	1.37874	0.167975	NA	1.50492	0.201187	1.02545	0	0	0.967497	5.53163	0	0	0	0	1.00594
ENSRNOG00000011584	292810	Gpatch1	G patch domain containing 1	660.793	0.029227	0.0619699	0.471633	0.637189	0.882911	667.753	653.833	661.417	651.611	750.548	649.191	625.996	663.883	675.89	656.622	645.066	627.704
ENSRNOG00000032232	687679	LOC687679	similar to small nuclear ribonucleoprotein polypeptide G	140.772	-0.0759979	0.121158	-0.627264	0.530486	0.834665	137.113	144.43	130.232	121.114	151.362	152.865	129.993	158.449	145.683	156.892	140.415	120.712
ENSRNOG00000011885	308516	Rhpn2	rhophilin, Rho GTPase binding protein 2	215.04	-0.0912071	0.129085	-0.706569	0.479835	0.807311	208.21	221.87	226.625	197.185	174.328	223.492	219.421	286.813	192.262	239.212	207.984	183.08
ENSRNOG00000022393	502320	Faap24	FA core complex associated protein 24	62.6884	0.165732	0.178424	0.928864	0.35296	0.727451	66.3771	58.9998	81.0108	57.0535	81.4225	57.0823	55.3163	55.1564	64.4177	61.982	59.1223	54.3206
ENSRNOG00000012140	292811	Cep89	centrosomal protein 89	456.205	0.145044	0.0794616	1.82534	0.06795	0.32347	479.224	433.187	442.996	477.448	553.255	460.529	461.891	397.126	439.031	419.347	427.581	482.849
ENSRNOG00000012344	116726	Slc7a9	solute carrier family 7 member 9	17.0822	0.626755	0.369936	1.69423	0.0902223	0.377126	20.7733	13.3911	29.7381	28.0263	16.702	17.415	11.9852	14.0398	19.8208	15.4955	10.5576	7.04155
ENSRNOG00000012719	689639	Tdrd12	tudor domain containing 12	3.26055	-0.668679	0.782258	-0.854807	0.392658	NA	2.4919	4.0292	0	1.00094	1.04388	5.80498	4.60969	4.01138	3.96417	3.87388	5.27878	3.01781
ENSRNOG00000037380	NA	NA	NA	68.6695	0.131825	0.193027	0.682935	0.494648	0.816112	71.9005	65.4385	79.9853	66.0619	96.0368	65.7898	51.6285	65.1849	75.3192	69.7298	69.6799	47.279
ENSRNOG00000059386	308518	Nudt19	nudix hydrolase 19	371.778	0.0374818	0.0757275	0.494957	0.620631	0.876057	376.707	366.849	364.036	400.375	391.454	357.974	369.697	324.921	375.605	394.167	366.347	373.202
ENSRNOG00000012877	499132	Rgs9bp	regulator of G protein signaling 9 binding protein	2.19584	0.519449	0.9074	0.572459	0.567011	NA	2.5932	1.79847	4.10181	1.00094	4.17551	0	3.68775	2.00569	1.98208	1.93694	1.05576	2.01187
ENSRNOG00000052814	361555	Ankrd27	ankyrin repeat domain 27	446.42	-0.0774187	0.0716123	-1.08108	0.279661	0.661132	434.53	458.31	416.334	417.391	482.272	434.406	422.248	486.379	479.664	420.316	444.473	460.719
ENSRNOG00000050827	292814	Pdcd5	programmed cell death 5	0	NA	NA	NA	NA	NA	0	0	0	0	0	0	0	0	0	0	0	0
ENSRNOG00000021573	308519	Dpy19l3	dpy-19 like C-mannosyltransferase 3	2520.84	-0.0875581	0.0519054	-1.68688	0.0916271	0.380785	2444.24	2597.45	2275.48	2476.32	2364.38	2491.31	2613.69	2526.16	2526.17	2764.98	2417.68	2752.24
ENSRNOG00000013565	292816	Zfp507	zinc finger protein 507	398.689	0.0386749	0.0836468	0.46236	0.643823	0.88588	403.863	393.514	356.858	391.367	408.156	411.186	451.75	361.024	405.336	368.018	389.574	443.618
ENSRNOG00000057350	NA	NA	NA	74.0428	-0.0508712	0.172173	-0.295466	0.767638	0.933473	72.6831	75.4026	79.9853	66.0619	60.5449	80.3023	76.5209	56.1593	94.149	68.7613	85.5162	72.4274
ENSRNOG00000057563	NA	NA	NA	0	NA	NA	NA	NA	NA	0	0	0	0	0	0	0	0	0	0	0	0
ENSRNOG00000052011	NA	NA	NA	0.383683	2.06392	2.30549	0.895221	0.370669	NA	0.767365	0	1.02545	0	0	0.967497	1.84388	0	0	0	0	0
ENSRNOG00000059068	NA	NA	NA	0.202422	-1.17355	3.16075	-0.371287	0.710423	NA	0	0.404845	0	0	0	0	0	0	0	0.968469	1.05576	0
ENSRNOG00000013938	308523	Tshz3	teashirt zinc finger homeobox 3	239.457	0.0158788	0.0977759	0.1624	0.870991	0.967032	240.675	238.239	259.44	227.213	224.434	214.784	277.503	258.734	244.787	217.906	234.378	235.389
ENSRNOG00000054448	NA	NA	NA	0	NA	NA	NA	NA	NA	0	0	0	0	0	0	0	0	0	0	0	0
ENSRNOG00000060688	NA	NA	NA	0	NA	NA	NA	NA	NA	0	0	0	0	0	0	0	0	0	0	0	0
ENSRNOG00000040273	499133	RGD1562402	similar to 60S ribosomal protein L27a	63.6775	0.176265	0.200616	0.87862	0.379607	0.743649	67.6298	59.7253	70.7562	64.0601	89.7735	42.5699	70.9892	47.1337	68.3819	64.8874	53.8435	64.3799
ENSRNOG00000053072	NA	NA	NA	0.102545	0.557668	3.16075	0.176436	0.859952	NA	0.205091	0	1.02545	0	0	0	0	0	0	0	0	0
ENSRNOG00000014163	292820	Zfp536	zinc finger protein 536	511.663	0.0419086	0.0859115	0.48781	0.625684	0.878134	518.896	504.429	524.006	453.425	510.456	514.709	591.884	555.576	439.031	467.771	522.599	537.17
ENSRNOG00000054000	NA	NA	NA	0	NA	NA	NA	NA	NA	0	0	0	0	0	0	0	0	0	0	0	0
ENSRNOG00000055070	NA	NA	NA	27.7039	-0.028162	0.29223	-0.0963694	0.923227	0.979796	27.3933	28.0146	24.6109	24.0225	15.6582	35.7974	36.8775	33.0939	37.6596	28.0856	21.1151	20.1187
ENSRNOG00000055997	NA	NA	NA	0	NA	NA	NA	NA	NA	0	0	0	0	0	0	0	0	0	0	0	0
ENSRNOG00000014463	308537	Uri1	URI1, prefoldin-like chaperone	1127.47	0.11488	0.0571764	2.00922	0.0445134	0.252105	1172.17	1082.77	1163.89	1159.09	1198.37	1205.5	1133.98	1058	997.979	1018.83	1199.34	1139.73
ENSRNOG00000055333	NA	NA	NA	0	NA	NA	NA	NA	NA	0	0	0	0	0	0	0	0	0	0	0	0
ENSRNOG00000014786	25729	Ccne1	cyclin E1	173.492	-0.0785736	0.127802	-0.614805	0.538683	0.83859	168.639	178.345	152.792	157.147	176.415	157.702	199.139	170.483	150.638	188.851	223.82	157.932
ENSRNOG00000056351	NA	NA	NA	0.100094	0.557668	3.16075	0.176436	0.859952	NA	0.200188	0	0	1.00094	0	0	0	0	0	0	0	0
ENSRNOG00000014966	690000	LOC690000	similar to CG3740-PA	1168.77	0.0481863	0.0557859	0.863771	0.387714	0.750165	1188.35	1149.18	1085.95	1227.15	1278.75	1152.29	1197.6	1123.19	1247.72	1116.64	1130.71	1127.65
ENSRNOG00000052041	NA	NA	NA	0.102545	0.557668	3.16075	0.176436	0.859952	NA	0.205091	0	1.02545	0	0	0	0	0	0	0	0	0
ENSRNOG00000027724	308543	Plekhf1	pleckstrin homology and FYVE domain containing 1	168.117	0.332921	0.131127	2.53893	0.0111193	0.104979	187.327	148.907	206.116	190.178	146.143	207.044	187.153	158.449	112.979	143.333	166.809	162.962
ENSRNOG00000027646	292831	Pop4	POP4 homolog, ribonuclease P/MRP subunit	820.462	0.0558651	0.0545404	1.02429	0.305699	0.686698	836.528	804.396	837.795	851.799	889.384	831.08	772.584	782.218	826.529	771.87	824.545	816.82
ENSRNOG00000051237	361559	LOC361559	limkain b1 pseudogene	40.1057	-0.133263	0.216297	-0.616109	0.537822	0.838056	38.2756	41.9358	43.069	34.0319	39.6674	37.7324	36.8775	51.145	40.6327	47.455	43.286	27.1603
ENSRNOG00000046335	NA	NA	NA	0	NA	NA	NA	NA	NA	0	0	0	0	0	0	0	0	0	0	0	0
ENSRNOG00000032204	NA	NA	NA	1371.65	0.032914	0.0599154	0.549341	0.582771	0.85965	1387.58	1355.71	1321.81	1402.32	1551.2	1370.94	1291.64	1302.69	1463.77	1317.12	1280.63	1414.35
ENSRNOG00000027370	690114	LOC690114	hypothetical protein LOC690114	2.39037	0.00753021	0.955284	0.0078827	0.993711	NA	2.41043	2.37031	1.02545	6.00563	3.13163	0.967497	0.921938	0	2.97313	5.81082	1.05576	2.01187
ENSRNOG00000054492	NA	NA	NA	0.198208	-1.17355	3.16075	-0.371287	0.710423	NA	0	0.396417	0	0	0	0	0	0	1.98208	0	0	0
ENSRNOG00000015168	365238	LOC365238	similar to CG15432-PA	4.66013	-0.324377	0.618787	-0.524214	0.60013	0.868282	4.14298	5.17727	3.07636	3.00282	4.17551	6.77248	3.68775	6.01706	4.95521	5.81082	1.05576	8.04749
ENSRNOG00000059938	NA	NA	NA	22.0283	0.0459124	0.311336	0.147469	0.882762	0.969821	22.3217	21.7349	14.3563	28.0263	14.6143	24.1874	30.424	20.0569	15.8567	26.1487	28.5054	18.1069
ENSRNOG00000061879	NA	NA	NA	2.46972	0.308338	1.05073	0.293451	0.769177	NA	2.72638	2.21307	0	3.00282	4.17551	0	6.45357	0	4.95521	1.93694	3.16727	1.00594
ENSRNOG00000052237	NA	NA	NA	113.357	0.134655	0.145968	0.922494	0.356271	0.72901	118.699	108.015	97.418	131.123	127.353	131.58	106.023	134.381	103.068	108.469	85.5162	108.641
ENSRNOG00000054364	NA	NA	NA	0.299792	-0.596482	2.51642	-0.237036	0.812629	NA	0.200188	0.399396	0	1.00094	0	0	0	0	0.991042	0	0	1.00594
ENSRNOG00000037364	NA	NA	NA	26.2789	1.324	0.497692	2.66028	0.00780762	0.0822215	37.5537	15.0041	33.8399	23.0216	25.0531	55.1473	50.7066	7.01991	21.8029	5.81082	3.16727	37.2196
ENSRNOG00000053564	NA	NA	NA	0.974477	1.22126	1.95147	0.625812	0.531438	NA	1.36787	0.581082	0	2.00188	0	4.83749	0	0	0	2.90541	0	0
ENSRNOG00000058448	NA	NA	NA	1.70253	-0.179993	0.979676	-0.183727	0.854227	NA	1.60299	1.80206	1.02545	1.00094	3.13163	1.93499	0.921938	1.00284	0.991042	1.93694	1.05576	4.02374
ENSRNOG00000037366	NA	NA	NA	0	NA	NA	NA	NA	NA	0	0	0	0	0	0	0	0	0	0	0	0
ENSRNOG00000055248	NA	NA	NA	3.19274	1.10364	0.828368	1.33231	0.18276	NA	4.34496	2.04053	2.05091	6.00563	4.17551	5.80498	3.68775	2.00569	0	0	3.16727	5.02968
ENSRNOG00000059987	NA	NA	NA	0	NA	NA	NA	NA	NA	0	0	0	0	0	0	0	0	0	0	0	0
ENSRNOG00000049816	NA	NA	NA	0	NA	NA	NA	NA	NA	0	0	0	0	0	0	0	0	0	0	0	0
ENSRNOG00000053427	NA	NA	NA	0	NA	NA	NA	NA	NA	0	0	0	0	0	0	0	0	0	0	0	0
ENSRNOG00000058280	NA	NA	NA	0.192787	-0.0194041	3.16075	-0.00613909	0.995102	NA	0.184388	0.201187	0	0	0	0	0.921938	0	0	0	0	1.00594
ENSRNOG00000060881	NA	NA	NA	0	NA	NA	NA	NA	NA	0	0	0	0	0	0	0	0	0	0	0	0
ENSRNOG00000017456	361560	Vstm2b	V-set and transmembrane domain containing 2B	687.682	0.022711	0.0743388	0.305507	0.75998	0.930806	693.219	682.146	729.097	697.654	704.618	680.151	654.576	763.164	655.079	724.415	694.687	573.384
ENSRNOG00000027112	499135	MGC114499	similar to RIKEN cDNA 4930433I11 gene	4.0907	0.782658	0.676693	1.15659	0.247439	NA	5.18424	2.99716	8.20362	4.00375	4.17551	6.77248	2.76581	6.01706	3.96417	1.93694	1.05576	2.01187
ENSRNOG00000027102	690284	LOC690284	similar to F49E2.5d	0	NA	NA	NA	NA	NA	0	0	0	0	0	0	0	0	0	0	0	0
ENSRNOG00000014455	499136	LOC499136	LRRGT00021	0	NA	NA	NA	NA	NA	0	0	0	0	0	0	0	0	0	0	0	0
ENSRNOG00000037360	NA	NA	NA	32.0208	0.202756	0.346247	0.585583	0.558156	0.849323	34.315	29.7266	42.0436	59.0554	26.0969	22.2524	22.1265	26.0739	49.5521	29.0541	14.7806	29.1722
ENSRNOG00000014380	NA	NA	NA	511.412	0.0222115	0.0653963	0.339644	0.734125	0.921072	515.321	507.502	470.683	538.505	527.158	515.676	524.583	532.51	479.664	532.658	507.818	484.861
ENSRNOG00000043707	NA	NA	NA	0	NA	NA	NA	NA	NA	0	0	0	0	0	0	0	0	0	0	0	0
ENSRNOG00000037331	690492	Cd33	CD33 molecule	129.555	0.434084	0.126192	3.43987	0.000582004	0.0125223	148.807	110.303	153.818	162.152	117.958	144.157	165.949	120.341	110.997	105.563	114.022	100.594
ENSRNOG00000059992	100362567	Siglecl1	SIGLEC family like 1	1.00272	0.00677957	1.34698	0.00503315	0.995984	NA	1.01264	0.992801	2.05091	1.00094	1.04388	0.967497	0	1.00284	0	2.90541	1.05576	0
ENSRNOG00000032990	690483	LOC690483	hypothetical protein LOC690483	5.22166	0.894582	0.642702	1.39191	0.16395	0.515858	6.78064	3.66268	7.17817	7.00657	9.3949	3.86999	6.45357	4.01138	1.98208	3.87388	8.44604	0
ENSRNOG00000017918	308557	Iglon5	IgLON family member 5	377.767	-0.0456885	0.0967868	-0.472053	0.636889	0.882911	371.87	383.665	339.425	358.336	417.551	353.136	390.902	364.032	468.763	393.198	346.288	346.042
ENSRNOG00000023411	308556	Vsig10l	V-set and immunoglobulin domain containing 10 like	725.453	0.152153	0.068066	2.23537	0.0253929	0.177068	763.908	686.998	741.402	735.69	827.795	742.07	772.584	668.897	753.192	736.037	603.892	672.971
ENSRNOG00000017851	292845	Etfb	electron transfer flavoprotein subunit beta	1138.64	0.0775137	0.0491912	1.57577	0.11508	0.433306	1169.55	1107.72	1223.36	1163.09	1207.77	1122.3	1131.22	1133.21	1062.4	1174.75	1075.81	1092.45
ENSRNOG00000060684	NA	NA	NA	1.27219	2.38879	1.38061	1.73024	0.083587	NA	2.14262	0.401756	3.07636	1.00094	0	3.86999	2.76581	1.00284	0	0	0	1.00594
ENSRNOG00000037333	499140	Cldnd2	claudin domain containing 2	0.305575	-0.596479	2.89183	-0.206264	0.836585	NA	0.208776	0.402374	0	0	1.04388	0	0	0	0	0	0	2.01187
ENSRNOG00000017749	171062	Nkg7	natural killer cell granule protein 7	5.92213	-0.104102	0.643804	-0.161698	0.871544	0.967383	5.72079	6.12346	5.12726	9.00845	3.13163	5.80498	5.53163	8.02275	1.98208	14.527	1.05576	5.02968
ENSRNOG00000017681	114903	Lim2	lens intrinsic membrane protein 2	1.00672	-0.0191589	1.34668	-0.0142267	0.988649	NA	1.00053	1.01292	1.02545	0	2.08776	0.967497	0.921938	0	0.991042	0	1.05576	3.01781
ENSRNOG00000037339	292844	Siglec10	sialic acid binding Ig-like lectin 10	8.79688	-0.492196	0.524027	-0.939256	0.347599	0.723471	7.29561	10.2981	9.22907	7.00657	2.08776	13.545	4.60969	11.0313	15.8567	4.84235	13.7248	6.03562
ENSRNOG00000021474	292843	Siglec5	sialic acid binding Ig-like lectin 5	49.5509	0.0868258	0.216812	0.400466	0.688813	0.903151	51.0608	48.041	72.8071	61.0573	38.6235	35.7974	47.0188	49.1394	43.6058	46.4865	50.6763	50.2968
ENSRNOG00000024056	100360772	Zfp17	zinc finger protein 585B	464.914	0.0229758	0.0778611	0.295087	0.767927	0.9337	468.604	461.224	463.505	489.459	481.228	446.016	462.813	516.465	420.202	466.802	497.261	405.392
ENSRNOG00000037348	NA	NA	NA	6.19594	-0.668651	0.656522	-1.01847	0.308453	0.688576	4.80016	7.59173	1.02545	12.0113	6.26327	1.93499	2.76581	5.01422	15.8567	6.77928	5.27878	5.02968
ENSRNOG00000056570	NA	NA	NA	0	NA	NA	NA	NA	NA	0	0	0	0	0	0	0	0	0	0	0	0
ENSRNOG00000052529	NA	NA	NA	0	NA	NA	NA	NA	NA	0	0	0	0	0	0	0	0	0	0	0	0
ENSRNOG00000053135	NA	NA	NA	0	NA	NA	NA	NA	NA	0	0	0	0	0	0	0	0	0	0	0	0
ENSRNOG00000043280	308551	Vom2r38	vomeronasal 2 receptor, 38	0.597254	-0.971414	1.93962	-0.500827	0.616493	NA	0.402275	0.792233	0	0	1.04388	0.967497	0	0	0	2.90541	1.05576	0
ENSRNOG00000047662	292855	Klk1c12	kallikrein 1-related peptidase C12	0	NA	NA	NA	NA	NA	0	0	0	0	0	0	0	0	0	0	0	0
ENSRNOG00000046670	100911689	LOC100911689	glandular kallikrein-10-like	0	NA	NA	NA	NA	NA	0	0	0	0	0	0	0	0	0	0	0	0
ENSRNOG00000049279	292866	Klk1c8	kallikrein 1-related peptidase C8	0	NA	NA	NA	NA	NA	0	0	0	0	0	0	0	0	0	0	0	0
ENSRNOG00000046267	NA	NA	NA	0	NA	NA	NA	NA	NA	0	0	0	0	0	0	0	0	0	0	0	0
ENSRNOG00000049445	292873	Klk15	kallikrein-related peptidase 15	0	NA	NA	NA	NA	NA	0	0	0	0	0	0	0	0	0	0	0	0
ENSRNOG00000049637	NA	NA	NA	0	NA	NA	NA	NA	NA	0	0	0	0	0	0	0	0	0	0	0	0
ENSRNOG00000045902	499147	Izumo2	IZUMO family member 2	0	NA	NA	NA	NA	NA	0	0	0	0	0	0	0	0	0	0	0	0
ENSRNOG00000023233	102546648	LOC102546648	uncharacterized LOC102546648	360.869	-0.0305519	0.0859038	-0.355653	0.7221	0.9159	357.179	364.559	371.214	390.366	343.436	362.811	318.069	369.047	337.945	416.442	367.403	331.959
ENSRNOG00000033729	102556967	LOC102556967	zinc finger protein 484-like	298.609	0.0571392	0.0927496	0.616059	0.537855	0.838056	304.365	292.852	291.229	300.282	272.452	304.762	353.102	327.93	263.617	307.005	285.054	280.656
ENSRNOG00000030160	308561	Zfp819	zinc finger protein 819	46.7124	-0.23391	0.198516	-1.17829	0.238682	0.620861	42.8833	50.5414	36.9163	54.0507	36.5357	44.5049	42.4092	48.1365	41.6238	50.3604	62.2896	50.2968
ENSRNOG00000022701	502334	Ceacam18	CEA cell adhesion molecule 18	33.7083	-0.0285944	0.276293	-0.103493	0.917572	0.978796	33.4218	33.9949	36.9163	27.0253	36.5357	44.5049	22.1265	45.128	22.794	46.4865	26.3939	29.1722
ENSRNOG00000022640	292846	Siglec8	sialic acid binding Ig-like lectin 8	21.7935	-0.27512	0.302217	-0.910341	0.362643	0.73363	19.6987	23.8883	27.6872	12.0113	12.5265	23.2199	23.0485	28.0796	20.8119	26.1487	24.2824	20.1187
ENSRNOG00000018334	292847	Ctu1	cytosolic thiouridylase subunit 1	211.886	0.0462738	0.0953651	0.485228	0.627515	0.87889	215.277	208.495	244.058	197.185	218.17	201.239	215.734	209.594	202.173	200.473	228.043	202.193
ENSRNOG00000033706	308562	Klk14	kallikrein related-peptidase 14	0.921325	2.56834	1.92753	1.33245	0.182713	NA	1.64444	0.198208	0	3.00282	5.21939	0	0	0	0.991042	0	0	0
ENSRNOG00000030089	NA	NA	NA	0.499269	-1.544	2.18338	-0.707159	0.479468	NA	0.208776	0.789762	0	0	1.04388	0	0	0	0	1.93694	0	2.01187
ENSRNOG00000022353	292848	Klk13	kallikrein related-peptidase 13	0.100594	-0.596473	3.16075	-0.188713	0.850318	NA	0	0.201187	0	0	0	0	0	0	0	0	0	1.00594
ENSRNOG00000034012	308564	Klk12	kallikrein related-peptidase 12	0	NA	NA	NA	NA	NA	0	0	0	0	0	0	0	0	0	0	0	0
ENSRNOG00000018742	292849	Klk11	kallikrein related-peptidase 11	0	NA	NA	NA	NA	NA	0	0	0	0	0	0	0	0	0	0	0	0
ENSRNOG00000030281	292850	Klk10	kallikrein related-peptidase 10	0	NA	NA	NA	NA	NA	0	0	0	0	0	0	0	0	0	0	0	0
ENSRNOG00000022313	292851	Klk9	kallikrein related-peptidase 9	0.914104	0.292803	1.45769	0.200867	0.840802	NA	1.00353	0.824677	2.05091	1.00094	1.04388	0	0.921938	0	0	0	2.11151	2.01187
ENSRNOG00000018580	308565	Klk8	kallikrein related-peptidase 8	0	NA	NA	NA	NA	NA	0	0	0	0	0	0	0	0	0	0	0	0
ENSRNOG00000018664	292852	Klk7	kallikrein-related peptidase 7	0	NA	NA	NA	NA	NA	0	0	0	0	0	0	0	0	0	0	0	0
ENSRNOG00000031927	29245	Klk6	kallikrein related-peptidase 6	1457.37	0.0308081	0.176489	0.174561	0.861425	0.964795	1472.9	1441.84	1972.97	1364.28	1270.4	1337.08	1419.78	1374.9	1158.53	1152.48	1673.37	1849.92
ENSRNOG00000018831	102546758	Klk5	kallikrein related-peptidase 5	0	NA	NA	NA	NA	NA	0	0	0	0	0	0	0	0	0	0	0	0
ENSRNOG00000018864	408210	Klk4	kallikrein-related peptidase 4	0	NA	NA	NA	NA	NA	0	0	0	0	0	0	0	0	0	0	0	0
ENSRNOG00000049860	NA	NA	NA	0	NA	NA	NA	NA	NA	0	0	0	0	0	0	0	0	0	0	0	0
ENSRNOG00000055072	NA	NA	NA	0	NA	NA	NA	NA	NA	0	0	0	0	0	0	0	0	0	0	0	0
ENSRNOG00000055194	NA	NA	NA	0	NA	NA	NA	NA	NA	0	0	0	0	0	0	0	0	0	0	0	0
ENSRNOG00000046297	292858	Klk1c10	kallikrein 1-related peptidase C10	0	NA	NA	NA	NA	NA	0	0	0	0	0	0	0	0	0	0	0	0
ENSRNOG00000050893	NA	NA	NA	0	NA	NA	NA	NA	NA	0	0	0	0	0	0	0	0	0	0	0	0
ENSRNOG00000048630	408242	Klk1c6	kallikrein 1-related peptidase C6	0	NA	NA	NA	NA	NA	0	0	0	0	0	0	0	0	0	0	0	0
ENSRNOG00000029237	24841	Klk1c2	kallikrein 1-related peptidase C2	0	NA	NA	NA	NA	NA	0	0	0	0	0	0	0	0	0	0	0	0
ENSRNOG00000048901	103690048	LOC103690048	prostatic glandular kallikrein-6-like	0	NA	NA	NA	NA	NA	0	0	0	0	0	0	0	0	0	0	0	0
ENSRNOG00000045980	NA	NA	NA	0	NA	NA	NA	NA	NA	0	0	0	0	0	0	0	0	0	0	0	0
ENSRNOG00000032857	24523	Klk1	kallikrein 1	1.00205	-1.98091	1.47555	-1.34249	0.179437	NA	0.405278	1.59882	1.02545	1.00094	0	0	0	2.00569	3.96417	0.968469	1.05576	0
ENSRNOG00000033414	292872	Klk1c3	kallikrein 1-related peptidase C3	0	NA	NA	NA	NA	NA	0	0	0	0	0	0	0	0	0	0	0	0
ENSRNOG00000054979	292872	Klk1c3	kallikrein 1-related peptidase C3	0	NA	NA	NA	NA	NA	0	0	0	0	0	0	0	0	0	0	0	0
ENSRNOG00000033805	292873	Klk15	kallikrein-related peptidase 15	0	NA	NA	NA	NA	NA	0	0	0	0	0	0	0	0	0	0	0	0
ENSRNOG00000032170	NA	NA	NA	1.29926	2.41608	1.2886	1.87496	0.0607981	NA	2.20425	0.394263	3.07636	2.00188	3.13163	0.967497	1.84388	1.00284	0	0.968469	0	0
ENSRNOG00000057303	NA	NA	NA	0	NA	NA	NA	NA	NA	0	0	0	0	0	0	0	0	0	0	0	0
ENSRNOG00000057316	NA	NA	NA	18.6363	-0.265825	0.317728	-0.836644	0.402793	0.76021	16.945	20.3275	20.5091	14.0131	22.9653	10.6425	16.5949	27.0768	20.8119	14.527	21.1151	18.1069
ENSRNOG00000053819	NA	NA	NA	5.97001	0.449665	0.646419	0.695625	0.486664	0.812018	6.87551	5.06452	4.10181	13.0122	1.04388	11.61	4.60969	4.01138	4.95521	4.84235	9.5018	2.01187
ENSRNOG00000019132	308568	Fv1	Friend virus susceptibility 1	1870.29	0.0264792	0.0450604	0.587638	0.556775	0.849323	1887.73	1852.85	1902.21	1967.85	1947.88	1728.92	1891.82	1886.35	1892.89	1854.62	1768.39	1861.99
ENSRNOG00000060695	NA	NA	NA	3.10465	-0.294648	0.833797	-0.353382	0.723802	NA	2.79333	3.41596	3.07636	1.00094	4.17551	3.86999	1.84388	6.01706	0.991042	0.968469	1.05576	8.04749
ENSRNOG00000054326	NA	NA	NA	3.39848	0.325548	0.780886	0.416896	0.676754	NA	3.78336	3.0136	0	5.00469	6.26327	5.80498	1.84388	2.00569	5.94625	1.93694	3.16727	2.01187
ENSRNOG00000021659	308569	Acp4	acid phosphatase 4	3.69117	2.0782	0.840197	2.47347	0.0133809	NA	5.96345	1.41889	6.15272	5.00469	9.3949	0.967497	8.29744	3.00853	0	0.968469	2.11151	1.00594
ENSRNOG00000019138	29313	Clec11a	C-type lectin domain containing 11A	339.785	-0.0316064	0.0836548	-0.377819	0.705565	0.909172	336.201	343.369	342.501	328.308	381.015	322.177	307.005	350.995	306.232	359.302	366.347	333.971
ENSRNOG00000019207	78957	Shank1	SH3 and multiple ankyrin repeat domains 1	10050.9	0.0212724	0.0523548	0.406312	0.684514	0.901271	10124.6	9977.11	10181.7	9028.47	9603.68	11178.5	10630.9	10094.6	9683.47	10045.9	10256.7	9804.86
ENSRNOG00000062061	NA	NA	NA	33.885	0.426721	0.223401	1.91011	0.0561189	0.29098	38.885	28.885	49.2217	32.03	39.6674	33.8624	39.6433	29.0825	30.7223	29.0541	26.3939	29.1722
ENSRNOG00000037298	292874	RGD1309036	hypothetical LOC292874	34.4072	-0.101805	0.250191	-0.40691	0.684074	0.901271	33.1436	35.6708	29.7381	31.0291	22.9653	37.7324	44.253	48.1365	36.6685	30.991	25.3381	37.2196
ENSRNOG00000019318	25731	Syt3	synaptotagmin 3	1580.86	0.0193351	0.0428707	0.45101	0.651982	0.889009	1591.34	1570.39	1538.18	1571.47	1598.18	1584.76	1664.1	1623.6	1590.62	1601.85	1555.13	1480.74
ENSRNOG00000019418	308571	Lrrc4b	leucine rich repeat containing 4B	6431.79	-0.0527611	0.0363625	-1.45098	0.146787	0.49075	6313.95	6549.64	6462.4	5937.57	6136.96	6506.42	6526.4	6760.17	6518.08	6429.67	6402.1	6638.17
ENSRNOG00000019424	292875	Aspdh	aspartate dehydrogenase domain containing	139.914	-0.21597	0.126817	-1.70301	0.088567	0.373452	129.539	150.289	111.774	131.123	164.933	120.937	118.93	160.455	147.665	134.617	146.75	161.956
ENSRNOG00000019442	292876	Josd2	Josephin domain containing 2	656.095	-0.199684	0.0759446	-2.62934	0.00855503	0.0870097	610.588	701.603	634.755	623.585	551.168	640.483	602.948	765.17	666.971	596.577	736.917	742.381
ENSRNOG00000019532	292878	Emc10	ER membrane protein complex subunit 10	1913.64	-0.0543915	0.0428787	-1.2685	0.204621	0.577108	1877.57	1949.71	1869.4	1901.78	1928.04	1898.23	1790.4	2024.74	1874.06	1859.46	2040.78	1949.5
ENSRNOG00000031739	361564	Fam71e1	family with sequence similarity 71, member E1	195.68	0.013462	0.116211	0.115841	0.907779	0.976885	196.723	194.638	181.505	239.224	205.644	185.759	171.48	182.518	218.029	215.969	182.646	174.027
ENSRNOG00000019627	292879	Mybpc2	myosin binding protein C, fast-type	6.11354	0.0778324	0.585169	0.133008	0.894187	0.97329	6.28613	5.94095	6.15272	5.00469	3.13163	11.61	5.53163	7.01991	5.94625	10.6532	1.05576	5.02968
ENSRNOG00000019660	499146	Spib	Spi-B transcription factor	6.00967	-2.02422	0.631503	-3.20541	0.00134872	0.0229016	2.36408	9.65527	1.02545	5.00469	1.04388	2.90249	1.84388	6.01706	15.8567	7.74775	11.6133	7.04155
ENSRNOG00000019681	59294	Pold1	DNA polymerase delta 1, catalytic subunit	131.467	0.0173459	0.133866	0.129577	0.896901	0.974364	132.265	130.668	159.971	138.13	108.563	121.905	132.759	143.407	113.97	147.207	134.081	114.677
ENSRNOG00000019812	58851	Nr1h2	nuclear receptor subfamily 1, group H, member 2	1266.63	0.0159651	0.0566163	0.281987	0.777953	0.938678	1273.62	1259.64	1343.34	1344.26	1173.32	1222.92	1284.26	1260.57	1252.68	1336.49	1300.69	1147.77
ENSRNOG00000019854	60575	Napsa	napsin A aspartic peptidase	12.433	-0.255419	0.38874	-0.657043	0.511153	0.82612	11.3293	13.5366	10.2545	16.015	11.4827	9.67497	9.21938	9.0256	13.8746	13.5586	22.1709	9.05343
ENSRNOG00000019959	117101	Kcnc3	potassium voltage-gated channel subfamily C member 3	2564.5	-0.0818948	0.0663904	-1.23353	0.217377	0.594803	2491.52	2637.49	2338.03	2262.12	2472.95	2729.31	2655.18	2900.22	2783.84	2497.68	2646.78	2358.92
ENSRNOG00000020014	308572	Myh14	myosin heavy chain 14	2131.59	0.163752	0.0456061	3.59057	0.000329953	0.00816248	2252.47	2010.71	2397.51	2097.97	2233.9	2266.85	2266.12	2101.96	1953.34	1962.12	1946.81	2089.33
ENSRNOG00000049382	292882	RGD1563905	similar to ribosomal protein L19	0	NA	NA	NA	NA	NA	0	0	0	0	0	0	0	0	0	0	0	0
ENSRNOG00000050880	NA	NA	NA	0	NA	NA	NA	NA	NA	0	0	0	0	0	0	0	0	0	0	0	0
ENSRNOG00000047254	499147	Izumo2	IZUMO family member 2	0	NA	NA	NA	NA	NA	0	0	0	0	0	0	0	0	0	0	0	0
ENSRNOG00000026572	292884	Zfp473	zinc finger protein 473	38.4495	0.090762	0.219036	0.414371	0.678603	0.899887	39.6402	37.2588	44.0945	47.0441	35.4919	31.9274	39.6433	44.1251	30.7223	34.8649	45.3975	31.184
ENSRNOG00000026517	361565	Vrk3	VRK serine/threonine kinase 3	701.658	0.043291	0.0679898	0.636728	0.524302	0.831144	712.46	690.855	764.988	727.682	723.407	650.158	696.063	706.002	660.034	774.775	633.453	680.013
ENSRNOG00000020060	282840	Atf5	activating transcription factor 5	2157.76	0.403031	0.0959699	4.19956	2.67e-05	0.00109329	2457.38	1858.14	2592.34	2092.96	3113.89	2441	2046.7	1977.61	1663.96	1795.54	1894.03	1959.56
ENSRNOG00000048733	65274	Nup62	nucleoporin 62	1306.78	0.0206483	0.0574426	0.359459	0.719251	0.914465	1316.32	1297.24	1405.9	1214.14	1406.1	1269.36	1286.1	1257.57	1395.39	1220.27	1270.07	1342.92
ENSRNOG00000020148	100360621	Il4i1	interleukin 4 induced 1	19.3218	0.114996	0.325403	0.353396	0.723791	0.916025	20.092	18.5515	16.4072	24.0225	25.0531	18.3824	16.5949	28.0796	9.91042	15.4955	22.1709	17.1009
ENSRNOG00000020191	292886	Tbc1d17	TBC1 domain family, member 17	1282.69	0.0196478	0.0529872	0.370802	0.710785	0.911295	1291.57	1273.81	1404.87	1247.17	1254.74	1293.54	1257.52	1374.9	1308.18	1241.58	1214.12	1230.26
ENSRNOG00000020289	292887	Akt1s1	AKT1 substrate 1	1167.49	0.0371059	0.0434646	0.853704	0.393269	0.753014	1182.66	1152.32	1186.45	1173.1	1222.38	1170.67	1160.72	1194.39	1128.8	1167.01	1150.77	1120.61
ENSRNOG00000020318	308576	Pnkp	polynucleotide kinase 3'-phosphatase	459.828	-0.0934263	0.0715367	-1.30599	0.191556	0.558344	445.05	474.606	473.759	450.422	413.376	486.651	401.043	475.348	472.727	493.919	459.254	471.784
ENSRNOG00000020358	292888	Ptov1	PTOV1, extended AT-hook containing adaptor protein	3335.11	-0.0135328	0.0379864	-0.356254	0.72165	0.915754	3319.71	3350.5	3470.13	3241.04	3398.87	3247.89	3240.61	3377.58	3448.83	3347.03	3416.42	3162.66
ENSRNOG00000020363	292889	Med25	mediator complex subunit 25	2477.43	-0.032531	0.0464319	-0.700617	0.483542	0.809468	2449.89	2504.96	2561.58	2270.13	2596.12	2425.52	2396.12	2540.2	2539.05	2612.93	2368.06	2464.54
ENSRNOG00000053084	308577	Fuz	fuzzy planar cell polarity protein	673.697	-0.0190659	0.0533602	-0.357305	0.720863	0.915203	669.381	678.014	690.13	661.62	680.608	662.736	651.81	652.851	702.649	676.96	673.572	684.037
ENSRNOG00000026243	308578	Ap2a1	adaptor related protein complex 2 subunit alpha 1	5462.02	0.0200526	0.0304275	0.659028	0.509878	0.825528	5499.91	5424.14	5457.46	5244.92	5626.5	5569.88	5600.77	5398.31	5460.64	5489.28	5455.09	5317.38
ENSRNOG00000020443	292890	Tsks	testis-specific serine kinase substrate	14.3613	-0.214215	0.399204	-0.536606	0.59154	0.864506	13.2543	15.4683	11.28	7.00657	11.4827	11.61	24.8923	8.02275	15.8567	19.3694	19.0036	15.089
ENSRNOG00000026163	308579	Cpt1c	carnitine palmitoyltransferase 1c	1758.41	0.026891	0.0459468	0.585263	0.558371	0.849323	1775.16	1741.66	1852.99	1727.62	1830.96	1812.12	1652.11	1768.01	1751.17	1810.07	1729.33	1649.74
ENSRNOG00000026109	60421	Prmt1	protein arginine methyltransferase 1	1258.03	-0.0966464	0.0425466	-2.27154	0.0231141	0.167314	1216.09	1299.96	1226.44	1239.16	1238.04	1156.16	1220.65	1312.72	1316.1	1299.69	1260.57	1310.73
ENSRNOG00000020486	361567	Bcl2l12	BCL2 like 12	49.0318	0.0191941	0.228912	0.0838492	0.933176	0.982379	49.3023	48.7614	41.0181	33.031	46.9745	60.9523	64.5357	45.128	68.3819	41.6442	45.3975	43.2553
ENSRNOG00000043388	292892	Irf3	interferon regulatory factor 3	1206.63	-0.0599416	0.0771098	-0.777354	0.43695	0.779797	1181.83	1231.42	1263.36	1121.05	1259.96	1224.85	1039.95	1280.63	1380.52	1280.32	1163.44	1052.21
ENSRNOG00000056946	56081	Scaf1	SR-related CTD-associated factor 1	6480.35	0.0216463	0.0360425	0.600576	0.548122	0.844028	6529.22	6431.48	6525.98	6258.87	6624.45	6608.97	6627.81	6502.44	6613.22	6680.5	6038.92	6322.31
ENSRNOG00000037247	361568	Rras	RAS related	447.117	0.0689551	0.0894806	0.770615	0.440935	0.782354	457.895	436.339	502.472	485.455	449.911	425.699	425.935	401.138	425.157	498.762	481.424	375.214
ENSRNOG00000059408	361569	Prr12	proline rich 12	1997.48	-0.025387	0.0451012	-0.562889	0.573511	0.856648	1979.8	2015.17	1936.05	1852.74	2041.83	2053.03	2015.36	2007.69	1951.36	1968.9	1991.15	2156.73
ENSRNOG00000020517	361570	Prrg2	proline rich and Gla domain 2	41.9728	0.0145283	0.21493	0.0675953	0.946108	0.985762	42.1884	41.7573	41.0181	58.0544	34.448	38.6999	38.7214	49.1394	32.7044	42.6126	39.0629	45.2671
ENSRNOG00000020543	292894	Nosip	nitric oxide synthase interacting protein	577.793	-0.0234728	0.0870032	-0.269792	0.78732	0.941371	573.03	582.557	652.188	536.503	509.412	643.386	523.661	573.627	622.374	511.352	625.007	580.425
ENSRNOG00000043007	494125	Rcn3	reticulocalbin 3	2124.69	0.853223	0.156136	5.46463	4.64e-08	5.47e-06	2735.37	1514.01	2956.38	2658.49	3442.71	2670.29	1948.98	1419.02	1207.09	1715.16	1528.73	1700.03
ENSRNOG00000020583	29558	Fcgrt	Fc fragment of IgG receptor and transporter	1044.98	-0.157312	0.102462	-1.53531	0.124707	0.449461	987.881	1102.08	1111.59	1033.97	734.89	925.895	1133.06	1090.09	990.051	1172.82	1239.46	1018.01
ENSRNOG00000035560	100314158	Mir150	microRNA 150	0.193694	-1.17355	3.16075	-0.371287	0.710423	NA	0	0.387388	0	0	0	0	0	0	0	1.93694	0	0
ENSRNOG00000020595	81774	Rps11	ribosomal protein S11	5753.7	0.0173949	0.0431836	0.402813	0.687086	0.902486	5788.75	5718.64	6191.68	5940.57	5715.23	5713.07	5383.2	5623.95	5806.51	5958.02	5789.76	5414.95
ENSRNOG00000052300	NA	NA	NA	5.80226	-0.0160884	0.620598	-0.0259241	0.979318	0.994999	5.77366	5.83087	3.07636	14.0131	4.17551	4.83749	2.76581	4.01138	6.93729	7.74775	8.44604	2.01187
ENSRNOG00000020618	NA	NA	NA	9825.44	0.0429793	0.0451943	0.950989	0.34161	0.717074	9972.13	9678.75	10765.2	10483.8	9637.08	9517.27	9457.24	9588.19	9433.73	10282.2	9591.54	9498.05
ENSRNOG00000060031	NA	NA	NA	4.09067	-0.0794932	0.668239	-0.118959	0.905308	NA	3.99163	4.1897	4.10181	3.00282	6.26327	2.90249	3.68775	7.01991	6.93729	3.87388	2.11151	1.00594
ENSRNOG00000060311	NA	NA	NA	3.91647	0.201078	0.700653	0.286986	0.774123	NA	4.18703	3.64592	4.10181	1.00094	7.30715	4.83749	3.68775	7.01991	1.98208	1.93694	5.27878	2.01187
ENSRNOG00000053764	NA	NA	NA	1.96406	-0.664429	1.19827	-0.554488	0.579245	NA	1.50001	2.42812	0	1.00094	0	0.967497	5.53163	1.00284	5.94625	0.968469	4.22302	0
ENSRNOG00000055560	NA	NA	NA	2.46155	0.561851	0.919011	0.611364	0.540958	NA	2.93546	1.98763	1.02545	5.00469	1.04388	4.83749	2.76581	3.00853	4.95521	0.968469	0	1.00594
ENSRNOG00000056212	103691134	Flt3lg	fms-related tyrosine kinase 3 ligand	94.3428	0.2743	0.14311	1.91671	0.0552746	0.287923	103.362	85.324	117.927	113.106	107.519	85.1398	93.1158	75.2133	81.2654	93.9415	88.6834	87.5165
ENSRNOG00000020623	361571	Aldh16a1	aldehyde dehydrogenase 16 family, member A1	583.344	0.148823	0.0747522	1.99088	0.046494	0.259213	613.174	553.515	642.959	577.542	566.826	583.401	695.141	562.595	495.521	545.248	582.777	581.431
ENSRNOG00000020634	292898	Pih1d1	PIH1 domain containing 1	261.74	0.143264	0.116652	1.22813	0.219399	0.597837	274.948	248.532	327.119	277.26	292.286	245.744	232.328	221.629	287.402	280.856	215.374	237.401
ENSRNOG00000020650	116638	Slc17a7	solute carrier family 17 member 7	1671.83	0.555162	0.545214	1.01825	0.308561	0.68863	1989.58	1354.07	3266.07	2037.91	1916.56	1610.88	1116.47	1960.56	316.142	1372.32	2492.64	628.71
ENSRNOG00000047401	100910047	Gfy	golgi-associated, olfactory signaling regulator	3.40035	-0.00182166	0.731516	-0.00249025	0.998013	NA	3.41656	3.38415	5.12726	3.00282	5.21939	0.967497	2.76581	1.00284	5.94625	4.84235	2.11151	3.01781
ENSRNOG00000020681	499149	Pth2	parathyroid hormone 2	0.201187	-1.17355	3.16075	-0.371287	0.710423	NA	0	0.402374	0	0	0	0	0	0	0	0	0	2.01187
ENSRNOG00000025378	308581	Ccdc155	coiled-coil domain containing 155	29.876	-0.258882	0.288224	-0.898199	0.36908	0.737615	27.2182	32.5339	35.8908	26.0244	18.7898	40.6349	14.751	33.0939	40.6327	29.0541	32.7284	27.1603
ENSRNOG00000020686	499150	Dkkl1	dickkopf like acrosomal protein 1	0	NA	NA	NA	NA	NA	0	0	0	0	0	0	0	0	0	0	0	0
ENSRNOG00000020695	308582	Tead2	TEA domain transcription factor 2	38.7242	-1.00832	0.22986	-4.38667	1.15e-05	0.000565198	25.6727	51.7757	17.4327	29.0272	26.0969	29.9924	25.8143	56.1593	42.6148	40.6757	58.0665	61.3621
ENSRNOG00000020699	29185	Cd37	CD37 molecule	109.134	0.256388	0.182838	1.40226	0.160836	0.512819	118.902	99.3653	154.843	140.131	114.827	85.1398	99.5693	77.219	90.1848	130.743	96.0737	102.605
ENSRNOG00000025220	292902	Slc6a16	solute carrier family 6, member 16	2.82516	0.167158	0.890097	0.187798	0.851035	NA	2.97635	2.67398	3.07636	4.00375	2.08776	3.86999	1.84388	2.00569	0	0	6.33453	5.02968
ENSRNOG00000037219	499151	RGD1562492	similar to Orphan sodium- and chloride-dependent neurotransmitter transporter NTT5 (Solute carrier family 6 member 16)	0	NA	NA	NA	NA	NA	0	0	0	0	0	0	0	0	0	0	0	0
ENSRNOG00000020714	171143	Trpm4	transient receptor potential cation channel, subfamily M, member 4	144.218	-0.0844933	0.123352	-0.684976	0.493359	0.815358	140.046	148.39	167.149	142.133	128.397	113.197	149.354	148.421	147.665	154.955	131.969	158.938
ENSRNOG00000020719	292905	Hrc	histidine rich calcium binding protein	60.424	-0.425407	0.194876	-2.18296	0.0290386	0.193181	51.6132	69.2347	49.2217	62.0582	50.1061	56.1148	40.5653	61.1735	67.3908	88.1307	79.1816	50.2968
ENSRNOG00000020731	140591	Ppfia3	PTPRF interacting protein alpha 3	3248.37	-0.0134313	0.0471025	-0.28515	0.775529	0.937898	3233.13	3263.6	3158.39	2988.8	3410.35	3340.77	3267.35	3358.52	3321.97	3186.26	3414.31	3036.92
ENSRNOG00000020746	60377	Lin7b	lin-7 homolog B, crumbs cell polarity complex component	544.43	-0.0540497	0.0799377	-0.676148	0.498947	0.818908	534.365	554.495	600.915	500.469	579.352	489.554	501.534	562.595	594.625	522.973	593.334	498.944
ENSRNOG00000020763	361574	Snrnp70	small nuclear ribonucleoprotein U1 subunit 70	11528.7	0.0569363	0.0452567	1.25807	0.208365	0.581402	11756.5	11300.9	11777.3	11467.8	12281.2	12533.9	10722.1	11350.2	11473.3	11707.8	11308.2	10664.9
ENSRNOG00000020779	365241	Kcna7	potassium voltage-gated channel subfamily A member 7	1.95792	2.47582	1.13422	2.18283	0.0290483	NA	3.32337	0.592471	2.05091	2.00188	4.17551	1.93499	6.45357	1.00284	0.991042	0.968469	0	0
ENSRNOG00000020783	25730	Ntf4	neurotrophin 4	6.66808	-0.770518	0.526463	-1.46357	0.14331	0.484298	4.92336	8.41281	2.05091	2.00188	8.35102	4.83749	7.37551	9.0256	7.92833	8.71622	6.33453	10.0594
ENSRNOG00000047040	25329	Lhb	luteinizing hormone subunit beta	55.025	-0.433839	0.196284	-2.21027	0.0270867	0.184244	46.825	63.2251	50.2472	48.0451	43.8429	34.8299	57.1602	59.1678	77.3013	73.6037	51.732	54.3206
ENSRNOG00000020793	292907	Ruvbl2	RuvB-like AAA ATPase 2	789.864	0.058877	0.0548882	1.07267	0.283419	0.663108	806.145	773.584	880.864	797.748	792.303	780.77	779.038	780.213	773.013	757.343	749.586	807.767
ENSRNOG00000020812	690987	Gys1	glycogen synthase 1	1185.57	0.0455312	0.0522467	0.871465	0.383501	0.746507	1204.36	1166.79	1170.04	1158.09	1252.65	1227.75	1213.27	1113.16	1097.08	1266.76	1151.83	1205.11
ENSRNOG00000036301	NA	NA	NA	0	NA	NA	NA	NA	NA	0	0	0	0	0	0	0	0	0	0	0	0
ENSRNOG00000020843	29292	Ftl1	ferritin light chain 1	3736.99	0.220416	0.0623107	3.53738	0.000404125	0.00966063	4022.04	3451.93	4551.98	4303.04	3776.75	3732.6	3745.83	3381.59	3358.64	3325.72	3416.42	3777.29
ENSRNOG00000057558	NA	NA	NA	0.667077	1.20619	2.10394	0.573298	0.566443	NA	0.937738	0.396417	0	1.00094	0	0	3.68775	0	1.98208	0	0	0
ENSRNOG00000020876	24887	Bax	BCL2 associated X, apoptosis regulator	555.352	-0.149824	0.0645052	-2.32266	0.0201975	0.154116	526.628	584.077	560.923	532.499	536.553	491.489	511.676	625.775	593.634	539.437	590.167	571.372
ENSRNOG00000020883	691002	Dhdh	dihydrodiol dehydrogenase	144.726	0.247686	0.174981	1.4155	0.156921	0.506714	157.228	132.224	168.174	179.168	147.187	162.54	129.071	106.301	178.388	171.419	102.408	102.605
ENSRNOG00000020927	361576	Tulp2	TUB like protein 2	3.62148	-2.06788	0.77844	-2.65644	0.00789706	NA	1.40391	5.83906	2.05091	3.00282	1.04388	0	0.921938	7.01991	6.93729	3.87388	6.33453	5.02968
ENSRNOG00000020889	84595	Nucb1	nucleobindin 1	17465.3	0.213635	0.048657	4.39063	1.13e-05	0.000558356	18756.5	16174.1	18676.6	18052.9	21128.1	18770.4	17154.5	15883	16181.7	16549.2	16074.9	16181.5
ENSRNOG00000020938	171071	Ppp1r15a	protein phosphatase 1, regulatory subunit 15A	1122.09	0.198861	0.0621511	3.19964	0.00137598	0.0232198	1199.61	1044.57	1191.58	1229.15	1267.27	1265.49	1044.56	1046.97	993.024	1131.17	1014.58	1037.12
ENSRNOG00000020942	308584	Plekha4	pleckstrin homology domain containing A4	92.6754	-0.141728	0.155793	-0.909716	0.362972	0.733931	88.1181	97.2327	97.418	87.0817	78.2908	75.4648	102.335	113.321	115.952	88.1307	80.2374	88.5224
ENSRNOG00000020949	691018	Hsd17b14	hydroxysteroid (17-beta) dehydrogenase 14	39.8012	0.153626	0.21527	0.713645	0.475447	0.804942	41.925	37.6774	44.0945	41.0385	34.448	52.2449	37.7995	28.0796	41.6238	41.6442	33.7842	43.2553
ENSRNOG00000020956	64203	Bcat2	branched chain amino acid transaminase 2	362.803	-0.206157	0.102617	-2.009	0.044537	0.252105	337.025	388.58	385.57	367.344	281.847	360.876	289.489	392.112	392.453	441.622	372.682	344.03
ENSRNOG00000020990	170580	Fgf21	fibroblast growth factor 21	10.1678	0.0323388	0.473559	0.0682889	0.945556	0.985703	10.2734	10.0622	10.2545	11.0103	8.35102	11.61	10.1413	1.00284	12.8835	8.71622	11.6133	16.095
ENSRNOG00000020995	81919	Fut1	fucosyltransferase 1	1.6821	-0.18051	1.07208	-0.168374	0.866289	NA	1.58103	1.78316	1.02545	0	2.08776	3.86999	0.921938	1.00284	3.96417	1.93694	0	2.01187
ENSRNOG00000024678	499152	Izumo1	izumo sperm-egg fusion 1	18.0308	0.120873	0.334092	0.361796	0.717505	0.913686	18.8398	17.2217	23.5854	24.0225	24.0092	9.67497	12.9071	20.0569	15.8567	19.3694	13.7248	17.1009
ENSRNOG00000021004	292912	Rasip1	Ras interacting protein 1	513.497	-0.0906934	0.0818953	-1.10743	0.268108	0.64941	497.312	529.682	478.886	562.528	495.842	444.081	505.222	474.345	584.715	491.982	573.275	524.093
ENSRNOG00000024580	691041	Mamstr	MEF2 activating motif and SAP domain containing transcriptional regulator	51.0034	-0.249635	0.191375	-1.30443	0.192088	0.558999	46.6378	55.3689	53.3235	55.0516	40.7112	43.5374	40.5653	49.1394	45.5879	65.8559	54.8993	61.3621
ENSRNOG00000021011	58924	Fut2	fucosyltransferase 2	27.241	0.0552153	0.282179	0.195675	0.844865	0.959545	27.7679	26.7142	24.6109	29.0272	27.1408	38.6999	19.3607	20.0569	26.7581	34.8649	33.7842	18.1069
ENSRNOG00000021014	308586	Sec1	secretory blood group 1	17.7709	0.82668	0.336726	2.45505	0.0140865	0.122653	22.6921	12.8498	17.4327	18.0169	18.7898	24.1874	35.0336	9.0256	10.9015	16.464	14.7806	13.0772
ENSRNOG00000021016	308587	Ntn5	netrin 5	16.0889	0.186661	0.355705	0.524762	0.599749	0.868138	17.1624	15.0155	22.56	16.015	17.7459	19.3499	10.1413	21.0597	10.9015	20.3379	13.7248	9.05343
ENSRNOG00000021017	308588	Ca11	carbonic anhydrase 11	2567.47	-0.0021253	0.0786061	-0.0270373	0.97843	0.994818	2565.67	2569.27	2972.79	2390.24	2547.06	2656.75	2261.51	2744.78	2573.74	2541.26	2816.76	2169.8
ENSRNOG00000021027	24309	Dbp	D-box binding PAR bZIP transcription factor	2915.43	0.0775342	0.073605	1.05338	0.292166	0.672288	2993.77	2837.09	3289.65	3211.01	2629.53	3094.06	2744.61	2474.02	2676.8	2985.79	2966.67	3082.19
ENSRNOG00000021032	308589	Sphk2	sphingosine kinase 2	1315.62	0.0282634	0.0493968	0.572171	0.567206	0.853729	1328.24	1303.01	1333.09	1290.21	1331.99	1279.03	1406.88	1344.81	1271.51	1205.74	1345.03	1347.95
ENSRNOG00000021035	81766	Rpl18	ribosomal protein L18	3390.8	-0.0732197	0.0465526	-1.57284	0.115756	0.434849	3305.02	3476.57	3678.3	3346.14	3124.33	3195.64	3180.69	3510.96	3492.43	3550.41	3405.87	3423.2
ENSRNOG00000021039	292913	Fam83e	family with sequence similarity 83, member E	0.616018	-1.02355	2.13914	-0.478485	0.632305	NA	0.400375	0.831662	0	2.00188	0	0	0	0	0.991042	0	3.16727	0
ENSRNOG00000021037	691120	Spaca4	sperm acrosome associated 4	0	NA	NA	NA	NA	NA	0	0	0	0	0	0	0	0	0	0	0	0
ENSRNOG00000021046	292915	Sult2b1	sulfotransferase family 2B member 1	92.0329	0.126983	0.150197	0.845444	0.397863	0.755822	96.1422	87.9236	109.723	101.095	90.8174	102.555	76.5209	74.2105	100.095	82.3199	83.4047	99.5877
ENSRNOG00000021048	NA	NA	NA	2783.52	0.0508367	0.0405126	1.25484	0.209538	0.583607	2832.85	2734.18	2845.63	2752.58	2904.07	2846.38	2815.6	2826.01	2741.22	2892.82	2624.61	2586.26
ENSRNOG00000021051	116692	Cyth2	cytohesin 2	1457.89	-0.0530804	0.0482237	-1.10071	0.271023	0.650772	1431.13	1484.64	1508.44	1352.27	1482.31	1444.47	1368.16	1475.18	1494.49	1417.84	1573.08	1462.63
ENSRNOG00000021056	276720	Kcnj14	potassium inwardly-rectifying channel, subfamily J, member 14	388.435	-0.16009	0.0915999	-1.74771	0.0805137	0.355327	366.796	410.075	327.119	397.373	336.129	349.267	424.092	376.066	457.861	424.19	374.793	417.464
ENSRNOG00000021058	308592	Grwd1	glutamate-rich WD repeat containing 1	385.127	0.00803246	0.0739036	0.108688	0.91345	0.977356	386.26	383.993	365.061	381.358	412.332	390.869	381.682	379.075	397.408	364.144	356.845	422.493
ENSRNOG00000021063	24412	Grin2d	glutamate ionotropic receptor NMDA type subunit 2D	845.01	-0.194254	0.100868	-1.92582	0.0541266	0.284225	788.06	901.959	653.213	696.653	790.216	834.95	965.269	826.343	1014.83	999.46	859.385	809.779
ENSRNOG00000021082	361577	Kdelr1	KDEL endoplasmic reticulum protein retention receptor 1	2128.37	-0.0829537	0.0403252	-2.05712	0.0396747	0.234888	2067.47	2189.28	2188.32	2074.95	2050.18	2067.54	1956.35	2249.38	2115.87	2182.93	2180.13	2218.09
ENSRNOG00000021093	292916	Syngr4	synaptogyrin 4	17.1151	0.231504	0.33804	0.684843	0.493443	0.815358	18.4948	15.7355	20.5091	20.0188	11.4827	17.415	23.0485	17.0483	15.8567	23.2433	8.44604	14.0831
ENSRNOG00000021096	308593	Tmem143	transmembrane protein 143	350.233	0.0483471	0.0777575	0.621768	0.534095	0.836453	356.261	344.206	358.908	358.336	369.533	358.941	335.585	304.865	361.73	365.113	325.173	364.149
ENSRNOG00000021104	81505	Emp3	epithelial membrane protein 3	210.284	-0.167489	0.124838	-1.34165	0.17971	0.540258	197.993	222.575	203.04	226.212	139.88	224.459	196.373	219.623	220.011	237.275	242.824	193.14
ENSRNOG00000021109	308594	Ccdc114	coiled-coil domain containing 114	81.6733	-0.20069	0.174299	-1.15141	0.249564	0.632693	75.8869	87.4597	81.0108	62.0582	63.6766	64.8223	107.867	96.273	82.2565	82.3199	93.9622	82.4868
ENSRNOG00000028781	81642	Abcc6	ATP binding cassette subfamily C member 6	208.955	0.00929054	0.115133	0.080694	0.935685	0.983351	209.726	208.183	271.745	194.182	208.776	187.694	186.232	201.572	209.11	210.158	225.932	194.146
ENSRNOG00000021118	361578	Nomo1	nodal modulator 1	4992.08	0.157574	0.0326468	4.82662	1.39e-06	9.83e-05	5264.71	4719.45	5250.32	5300.97	5455.31	5276.73	5040.24	4591.02	4614.29	4780.36	4814.24	4797.31
ENSRNOG00000053946	NA	NA	NA	0.514301	2.46938	2.49069	0.991442	0.32147	NA	1.0286	0	0	0	4.17551	0.967497	0	0	0	0	0	0
ENSRNOG00000021128	83535	Kcnj11	potassium inwardly-rectifying channel, subfamily J, member 11	532.48	0.0337915	0.0706425	0.478346	0.632404	0.88115	538.497	526.463	544.515	537.504	497.93	523.416	589.118	500.419	549.037	529.753	573.275	479.832
ENSRNOG00000021130	25559	Abcc8	ATP binding cassette subfamily C member 8	674.742	0.225633	0.113649	1.98535	0.0471051	0.260841	727.514	621.969	923.933	700.657	759.943	687.891	565.148	649.843	593.634	632.41	717.914	516.045
ENSRNOG00000021149	308596	Ush1c	USH1 protein network component harmonin	20.5198	-0.519526	0.321118	-1.61787	0.105691	0.411589	16.8244	24.2153	9.22907	18.0169	14.6143	16.4475	25.8143	21.0597	30.7223	30.0225	22.1709	17.1009
ENSRNOG00000010983	292918	Otog	otogelin	7.71192	-0.392227	0.607565	-0.645571	0.518557	0.828978	6.66716	8.75668	1.02545	5.00469	7.30715	13.545	6.45357	2.00569	13.8746	14.527	6.33453	7.04155
ENSRNOG00000050026	NA	NA	NA	0	NA	NA	NA	NA	NA	0	0	0	0	0	0	0	0	0	0	0	0
ENSRNOG00000011306	337868	Myod1	myogenic differentiation 1	0.96885	1.19157	1.45017	0.821674	0.411262	NA	1.34913	0.588575	0	1.00094	1.04388	1.93499	2.76581	0	0	1.93694	0	1.00594
ENSRNOG00000055401	25327	Kcnc1	potassium voltage-gated channel subfamily C member 1	2949.27	0.0330081	0.077463	0.426115	0.670024	0.896483	2982.94	2915.59	2694.89	2723.55	3040.82	3035.04	3420.39	3011.54	3257.55	3107.82	2651	2550.05
ENSRNOG00000011488	365243	Sergef	secretion regulating guanine nucleotide exchange factor	477.466	0.148231	0.065671	2.25717	0.0239973	0.170908	502.084	452.848	489.141	504.473	525.071	483.749	507.988	485.376	472.727	449.37	420.191	436.576
ENSRNOG00000011672	24848	Tph1	tryptophan hydroxylase 1	9.62269	0.389933	0.54042	0.721537	0.470579	0.801715	10.9147	8.33067	13.3309	11.0103	3.13163	7.73998	19.3607	11.0313	4.95521	16.464	3.16727	6.03562
ENSRNOG00000011895	691143	LOC691143	similar to Serum amyloid A-3 protein precursor	277.024	0.0679702	0.0933283	0.728292	0.466435	0.800605	283.402	270.647	257.389	249.234	297.505	289.282	323.6	278.791	253.707	278.919	290.333	251.484
ENSRNOG00000055531	308598	Hps5	HPS5, biogenesis of lysosomal organelles complex 2 subunit 2	401.634	-0.0715155	0.0744285	-0.960862	0.336622	0.711589	391.461	411.807	379.417	386.362	348.655	435.374	407.497	403.143	416.238	412.568	430.748	396.339
ENSRNOG00000012360	361580	Gtf2h1	general transcription factor IIH subunit 1	1288.75	-0.00151807	0.0482222	-0.0314808	0.974886	0.993944	1288.37	1289.13	1315.66	1308.23	1354.95	1263.55	1199.44	1254.56	1293.31	1255.14	1280.63	1362.04
ENSRNOG00000013009	24533	Ldha	lactate dehydrogenase A	5502.58	0.0773455	0.0517133	1.49566	0.134742	0.467577	5650.19	5354.97	5742.53	5704.35	6063.89	5061.95	5678.22	5827.53	5147.47	5201.65	5407.58	5190.63
ENSRNOG00000013103	29634	Ldhc	lactate dehydrogenase C	0	NA	NA	NA	NA	NA	0	0	0	0	0	0	0	0	0	0	0	0
ENSRNOG00000052397	NA	NA	NA	0	NA	NA	NA	NA	NA	0	0	0	0	0	0	0	0	0	0	0	0
ENSRNOG00000013381	292925	Tsg101	tumor susceptibility 101	3350.43	0.013815	0.0431226	0.320365	0.748692	0.926739	3366.92	3333.93	3367.59	3232.03	3666.1	3368.83	3200.05	3329.44	3325.94	3479.71	3283.4	3251.19
ENSRNOG00000013624	691172	Uevld	UEV and lactate/malate dehyrogenase domains	110.2	-0.112681	0.157683	-0.714605	0.474853	0.804578	105.964	114.435	127.156	110.103	91.8613	91.9122	108.789	100.284	103.068	147.207	91.8507	129.766
ENSRNOG00000058252	NA	NA	NA	4.22519	-0.158509	0.725393	-0.218514	0.827028	NA	3.99353	4.45685	4.10181	1.00094	7.30715	3.86999	3.68775	1.00284	1.98208	2.90541	6.33453	10.0594
ENSRNOG00000047591	494239	Vom1r70	vomeronasal 1 receptor 70	0	NA	NA	NA	NA	NA	0	0	0	0	0	0	0	0	0	0	0	0
ENSRNOG00000050806	100365259	LOC100365259	SPT2, Suppressor of Ty, domain containing 1-like	297.001	-0.00520052	0.0799902	-0.0650144	0.948163	0.985902	296.428	297.574	281.999	317.298	290.198	290.249	302.396	283.805	284.429	322.5	311.448	285.686
ENSRNOG00000050257	NA	NA	NA	0	NA	NA	NA	NA	NA	0	0	0	0	0	0	0	0	0	0	0	0
ENSRNOG00000013663	308602	Tmem86a	transmembrane protein 86A	245.248	0.0369001	0.104766	0.352216	0.724676	0.916395	248.368	242.128	276.872	280.263	220.258	210.914	253.533	208.592	245.778	245.023	260.772	250.478
ENSRNOG00000013981	29644	Ptpn5	protein tyrosine phosphatase, non-receptor type 5	3512.28	0.136676	0.0607248	2.25074	0.0244017	0.173103	3678.74	3345.82	3862.88	3352.14	4003.27	3640.69	3534.71	3661.38	3357.65	3416.76	3328.8	2964.49
ENSRNOG00000058890	NA	NA	NA	3.89793	0.0424231	0.693648	0.0611594	0.951232	NA	3.94269	3.85317	6.15272	5.00469	1.04388	2.90249	4.60969	6.01706	0.991042	2.90541	6.33453	3.01781
ENSRNOG00000014227	252960	Mrgprx3	MAS related GPR family member X3	17.5164	0.64817	0.339717	1.90797	0.0563947	0.291771	21.3905	13.6423	27.6872	18.0169	17.7459	23.2199	20.2826	19.054	7.92833	18.4009	14.7806	8.04749
ENSRNOG00000014242	282547	Mrgprx1	MAS-related GPR, member X1	0	NA	NA	NA	NA	NA	0	0	0	0	0	0	0	0	0	0	0	0
ENSRNOG00000033021	404658	Mrgprb4	MAS-related GPR, member B4	0	NA	NA	NA	NA	NA	0	0	0	0	0	0	0	0	0	0	0	0
ENSRNOG00000022703	404644	Mrgprb5	MAS-related G protein-coupled receptor, member B5	0.100284	-0.596473	3.16075	-0.188713	0.850318	NA	0	0.200569	0	0	0	0	0	1.00284	0	0	0	0
ENSRNOG00000049416	404643	Mrgprb13	MAS-related GPR, member B13	0	NA	NA	NA	NA	NA	0	0	0	0	0	0	0	0	0	0	0	0
ENSRNOG00000045635	100361204	LOC100361204	mas-related G-protein coupled receptor member B8-like	0	NA	NA	NA	NA	NA	0	0	0	0	0	0	0	0	0	0	0	0
ENSRNOG00000022680	NA	NA	NA	0	NA	NA	NA	NA	NA	0	0	0	0	0	0	0	0	0	0	0	0
ENSRNOG00000033665	404640	Mrgprx2	MAS related GPR family member X2	0.398269	-0.0194107	2.11708	-0.00916863	0.992685	NA	0.402275	0.394263	0	0	1.04388	0.967497	0	1.00284	0	0.968469	0	0
ENSRNOG00000022729	404645	Mrgprx2l	MAS-related G protein-coupled receptor, member X2-like	0	NA	NA	NA	NA	NA	0	0	0	0	0	0	0	0	0	0	0	0
ENSRNOG00000028982	691194	Mrgprb3	MAS-related GPR, member B3	0	NA	NA	NA	NA	NA	0	0	0	0	0	0	0	0	0	0	0	0
ENSRNOG00000014266	292928	RGD1560730	similar to MrgB3 G protein-coupled receptor	0.297887	1.68859	2.89577	0.583122	0.559811	NA	0.595774	0	0	0	1.04388	1.93499	0	0	0	0	0	0
ENSRNOG00000037156	502338	Mrgprb2	MAS-related GPR, member B2	0.506641	-0.586581	2.00952	-0.2919	0.770363	NA	0.400375	0.612907	0	2.00188	0	0	0	1.00284	0	0	1.05576	1.00594
ENSRNOG00000058668	NA	NA	NA	0	NA	NA	NA	NA	NA	0	0	0	0	0	0	0	0	0	0	0	0
ENSRNOG00000014277	365252	Zdhhc13	zinc finger, DHHC-type containing 13	380.063	0.249867	0.0718496	3.47764	0.000505848	0.0112539	412.979	347.146	427.614	383.359	420.683	426.666	406.575	369.047	348.847	359.302	333.619	324.917
ENSRNOG00000014327	117505	Csrp3	cysteine and glycine rich protein 3	1.45394	1.3785	1.38979	0.991877	0.321258	NA	2.08915	0.818719	1.02545	1.00094	1.04388	0	7.37551	0	1.98208	0	2.11151	0
ENSRNOG00000022537	308607	E2f8	E2F transcription factor 8	4.26233	-0.640253	0.724557	-0.883647	0.376887	NA	3.32406	5.20059	4.10181	0	4.17551	0.967497	7.37551	3.00853	6.93729	4.84235	3.16727	8.04749
ENSRNOG00000058637	NA	NA	NA	7.88204	-0.349454	0.46605	-0.749822	0.453362	0.791765	6.93443	8.82966	10.2545	5.00469	5.21939	7.73998	6.45357	13.037	8.91938	8.71622	8.44604	5.02968
ENSRNOG00000053281	NA	NA	NA	0	NA	NA	NA	NA	NA	0	0	0	0	0	0	0	0	0	0	0	0
ENSRNOG00000059104	NA	NA	NA	0	NA	NA	NA	NA	NA	0	0	0	0	0	0	0	0	0	0	0	0
ENSRNOG00000014530	171563	Nav2	neuron navigator 2	1517.2	0.0159897	0.0684832	0.233484	0.815386	0.949345	1525.75	1508.64	1785.31	1465.37	1407.15	1458.02	1512.9	1558.42	1510.35	1639.62	1451.66	1383.16
ENSRNOG00000014706	292934	Dbx1	developing brain homeobox 1	0	NA	NA	NA	NA	NA	0	0	0	0	0	0	0	0	0	0	0	0
ENSRNOG00000056203	NA	NA	NA	0	NA	NA	NA	NA	NA	0	0	0	0	0	0	0	0	0	0	0	0
ENSRNOG00000052766	NA	NA	NA	0	NA	NA	NA	NA	NA	0	0	0	0	0	0	0	0	0	0	0	0
ENSRNOG00000056597	NA	NA	NA	0	NA	NA	NA	NA	NA	0	0	0	0	0	0	0	0	0	0	0	0
ENSRNOG00000022189	292935	Htatip2	HIV-1 Tat interactive protein 2	228.824	0.490308	0.118527	4.13668	3.52e-05	0.00135254	267.459	190.189	337.374	265.249	264.101	223.492	247.079	214.609	175.414	188.851	167.865	204.205
ENSRNOG00000014829	89820	Prmt3	protein arginine methyltransferase 3	434.374	0.149021	0.072547	2.05413	0.039963	0.235912	456.933	411.814	424.537	458.43	496.886	458.594	446.218	442.254	404.345	416.442	369.514	426.517
ENSRNOG00000059537	NA	NA	NA	0.102545	0.557668	3.16075	0.176436	0.859952	NA	0.205091	0	1.02545	0	0	0	0	0	0	0	0	0
ENSRNOG00000031662	171148	Slc6a5	solute carrier family 6 member 5	73.2266	0.105363	0.189119	0.557123	0.577443	0.857928	75.8197	70.6334	73.8326	65.061	62.6327	70.6273	106.945	67.1905	90.1848	69.7298	70.7356	55.3265
ENSRNOG00000015675	81733	Nell1	neural EGFL like 1	2738.82	-0.0407538	0.0421991	-0.965749	0.33417	0.710189	2700.13	2777.51	2678.48	2886.71	2712	2540.65	2682.84	2801.95	2686.71	2785.32	2908.61	2704.96
ENSRNOG00000045720	100125384	LOC100125384	hypothetical protein LOC100125384	0	NA	NA	NA	NA	NA	0	0	0	0	0	0	0	0	0	0	0	0
ENSRNOG00000036300	NA	NA	NA	0.296874	-0.596482	2.52363	-0.236359	0.813154	NA	0.184388	0.409359	0	0	0	0	0.921938	0	0.991042	0	1.05576	0
ENSRNOG00000055821	NA	NA	NA	0.799939	-2.36599	1.48038	-1.59823	0.109991	NA	0.200188	1.39969	0	1.00094	0	0	0	1.00284	0.991042	1.93694	1.05576	2.01187
ENSRNOG00000015972	308637	Ano5	anoctamin 5	55.2808	0.196885	0.219992	0.894967	0.370805	0.738118	59.1185	51.4431	53.3235	82.077	68.8959	39.6674	51.6285	46.1308	67.3908	54.2343	41.1745	48.2849
ENSRNOG00000016147	84487	Slc17a6	solute carrier family 17 member 6	4772.35	-0.0110388	0.0841526	-0.131176	0.895636	0.973831	4754.23	4790.48	4423.8	4055.8	5821.71	5239.97	4229.85	5040.29	4981.97	4498.54	4837.47	4594.11
ENSRNOG00000052081	NA	NA	NA	0.299482	-0.596482	2.51718	-0.236964	0.812685	NA	0.200188	0.398777	0	1.00094	0	0	0	1.00284	0.991042	0	0	0
ENSRNOG00000023968	499155	Fancf	FA complementation group F	55.1587	-0.0212457	0.176281	-0.120522	0.90407	0.97616	54.7367	55.5807	53.3235	52.0488	53.2378	55.1473	59.926	53.1507	70.364	49.3919	50.6763	54.3206
ENSRNOG00000016717	499156	Gas2	growth arrest-specific 2	225.668	0.16184	0.102717	1.57559	0.115121	0.433306	238.3	213.035	223.549	289.271	225.478	207.044	246.157	228.648	212.083	209.189	209.04	206.217
ENSRNOG00000037137	499157	Svip	small VCP interacting protein	1988.78	0.0377894	0.0530903	0.711793	0.476593	0.805629	2014.78	1962.78	1955.54	2066.94	1962.49	2117.85	1971.1	2095.94	1870.1	1859.46	1851.79	2136.61
ENSRNOG00000049297	499158	Ccdc179	coiled-coil domain containing 179	0	NA	NA	NA	NA	NA	0	0	0	0	0	0	0	0	0	0	0	0
ENSRNOG00000051504	NA	NA	NA	0	NA	NA	NA	NA	NA	0	0	0	0	0	0	0	0	0	0	0	0
ENSRNOG00000056901	NA	NA	NA	0	NA	NA	NA	NA	NA	0	0	0	0	0	0	0	0	0	0	0	0
ENSRNOG00000061672	NA	NA	NA	0	NA	NA	NA	NA	NA	0	0	0	0	0	0	0	0	0	0	0	0
ENSRNOG00000057506	102552387	LOC102552387	uncharacterized LOC102552387	0	NA	NA	NA	NA	NA	0	0	0	0	0	0	0	0	0	0	0	0
ENSRNOG00000060326	NA	NA	NA	0	NA	NA	NA	NA	NA	0	0	0	0	0	0	0	0	0	0	0	0
ENSRNOG00000055108	NA	NA	NA	0	NA	NA	NA	NA	NA	0	0	0	0	0	0	0	0	0	0	0	0
ENSRNOG00000051394	NA	NA	NA	0	NA	NA	NA	NA	NA	0	0	0	0	0	0	0	0	0	0	0	0
ENSRNOG00000037133	NA	NA	NA	0	NA	NA	NA	NA	NA	0	0	0	0	0	0	0	0	0	0	0	0
ENSRNOG00000051655	NA	NA	NA	0	NA	NA	NA	NA	NA	0	0	0	0	0	0	0	0	0	0	0	0
ENSRNOG00000055831	NA	NA	NA	0	NA	NA	NA	NA	NA	0	0	0	0	0	0	0	0	0	0	0	0
ENSRNOG00000061635	NA	NA	NA	0	NA	NA	NA	NA	NA	0	0	0	0	0	0	0	0	0	0	0	0
ENSRNOG00000058191	NA	NA	NA	0	NA	NA	NA	NA	NA	0	0	0	0	0	0	0	0	0	0	0	0
ENSRNOG00000057480	NA	NA	NA	0	NA	NA	NA	NA	NA	0	0	0	0	0	0	0	0	0	0	0	0
ENSRNOG00000014862	79211	Gabrg3	gamma-aminobutyric acid type A receptor gamma 3 subunit	254.555	-0.0546887	0.0921693	-0.59335	0.552947	0.846855	249.514	259.596	228.676	254.238	226.522	248.647	289.489	263.748	238.841	263.424	273.441	258.526
ENSRNOG00000010803	29707	Gabra5	gamma-aminobutyric acid type A receptor alpha 5 subunit	1078.42	-0.0489026	0.0517686	-0.944638	0.344844	0.720165	1059.97	1096.87	1019.3	995.934	1064.76	1112.62	1107.25	1023.9	1138.71	1112.77	1107.49	1101.5
ENSRNOG00000046226	NA	NA	NA	0	NA	NA	NA	NA	NA	0	0	0	0	0	0	0	0	0	0	0	0
ENSRNOG00000060599	24922	Gabrb3	gamma-aminobutyric acid type A receptor beta 3 subunit	2101.57	0.0190775	0.0462939	0.412096	0.680269	0.900222	2115.43	2087.71	1980.15	2075.95	2235.99	2209.76	2075.28	2076.89	2016.77	2027.97	2098.84	2218.09
ENSRNOG00000014898	NA	NA	NA	1.00202	-0.584688	1.55343	-0.376385	0.70663	NA	0.805654	1.19839	1.02545	3.00282	0	0	0	2.00569	0	0.968469	0	3.01781
ENSRNOG00000028324	NA	NA	NA	0	NA	NA	NA	NA	NA	0	0	0	0	0	0	0	0	0	0	0	0
ENSRNOG00000021507	100910839	Luzp2	leucine zipper protein 2	1490.19	0.00391609	0.0687295	0.0569783	0.954562	0.987656	1492.17	1488.21	1585.35	1463.37	1436.38	1541.22	1434.54	1356.85	1429.08	1383.94	1510.79	1760.39
ENSRNOG00000054320	NA	NA	NA	0	NA	NA	NA	NA	NA	0	0	0	0	0	0	0	0	0	0	0	0
ENSRNOG00000061743	NA	NA	NA	0	NA	NA	NA	NA	NA	0	0	0	0	0	0	0	0	0	0	0	0
ENSRNOG00000055578	NA	NA	NA	0	NA	NA	NA	NA	NA	0	0	0	0	0	0	0	0	0	0	0	0
ENSRNOG00000051903	NA	NA	NA	0	NA	NA	NA	NA	NA	0	0	0	0	0	0	0	0	0	0	0	0
ENSRNOG00000021499	361584	Siglech	sialic acid binding Ig-like lectin H	0.77589	-0.785799	1.66394	-0.472252	0.636747	NA	0.562275	0.989506	0	0	0	0.967497	1.84388	0	2.97313	0.968469	0	1.00594
ENSRNOG00000021484	NA	NA	NA	4.19515	-1.02156	0.691108	-1.47814	0.139369	NA	2.76774	5.62255	5.12726	1.00094	2.08776	1.93499	3.68775	10.0284	3.96417	2.90541	3.16727	8.04749
ENSRNOG00000056932	NA	NA	NA	0	NA	NA	NA	NA	NA	0	0	0	0	0	0	0	0	0	0	0	0
ENSRNOG00000011480	308663	Tubgcp5	tubulin, gamma complex associated protein 5	926.704	0.120269	0.0568798	2.11444	0.0344775	0.215018	965.169	888.24	873.686	1007.95	960.368	955.887	1027.96	922.616	886.982	916.172	880.5	834.927
ENSRNOG00000011945	308666	Cyfip1	cytoplasmic FMR1 interacting protein 1	2228.24	-0.0384232	0.043113	-0.89122	0.372811	0.739113	2198.6	2257.87	2330.85	2199.06	2106.55	2103.34	2253.22	2147.09	2323	2288.49	2218.14	2312.65
ENSRNOG00000053287	NA	NA	NA	0.100594	-0.596473	3.16075	-0.188713	0.850318	NA	0	0.201187	0	0	0	0	0	0	0	0	0	1.00594
ENSRNOG00000012690	308667	Nipa2	NIPA magnesium transporter 2	703.441	0.0139193	0.067723	0.205533	0.837156	0.95733	706.545	700.337	637.832	712.668	707.749	711.11	763.365	698.982	656.07	700.203	786.538	659.894
ENSRNOG00000042702	308668	Nipa1	NIPA magnesium transporter 1	904.307	-0.00539954	0.0554858	-0.0973138	0.922477	0.979796	902.441	906.174	938.289	895.84	852.848	876.553	948.674	910.582	885.991	855.158	896.336	982.8
ENSRNOG00000013718	308669	Herc2	HECT and RLD domain containing E3 ubiquitin protein ligase 2	9275.23	-0.0333536	0.0389152	-0.857084	0.391398	0.752056	9167.52	9382.95	8617.9	9126.56	8970.04	9363.44	9759.64	9074.74	9107.67	9631.43	9640.1	9460.83
ENSRNOG00000014465	100365773	LOC100365773	pink-eyed dilution-like	22.2884	0.787917	0.536645	1.46823	0.142043	0.481884	28.2305	16.3463	6.15272	42.0394	50.1061	29.0249	13.8291	28.0796	8.91938	17.4324	24.2824	3.01781
ENSRNOG00000050721	NA	NA	NA	0	NA	NA	NA	NA	NA	0	0	0	0	0	0	0	0	0	0	0	0
ENSRNOG00000055881	NA	NA	NA	0	NA	NA	NA	NA	NA	0	0	0	0	0	0	0	0	0	0	0	0
ENSRNOG00000058528	NA	NA	NA	0	NA	NA	NA	NA	NA	0	0	0	0	0	0	0	0	0	0	0	0
ENSRNOG00000055122	NA	NA	NA	0	NA	NA	NA	NA	NA	0	0	0	0	0	0	0	0	0	0	0	0
ENSRNOG00000056228	365266	Atp10a	ATPase phospholipid transporting 10A (putative)	589.164	0.172437	0.0797929	2.16106	0.0306906	0.199464	624.143	554.184	610.144	594.558	568.914	727.558	619.542	554.573	482.637	553.964	592.279	587.467
ENSRNOG00000031331	292413	Fpr3	formyl peptide receptor 3	1.32066	-0.226428	1.25918	-0.179822	0.857292	NA	1.22264	1.41868	4.10181	0	1.04388	0.967497	0	1.00284	2.97313	0	2.11151	1.00594
ENSRNOG00000033844	501625	Bex1	brain expressed, X-linked 1	3474.46	0.0331179	0.0465982	0.710713	0.477262	0.805906	3514.65	3434.26	3428.09	3478.26	3887.4	3514.92	3264.58	3346.49	3474.59	3457.43	3541	3351.78
ENSRNOG00000015734	361585	Ube3a	ubiquitin protein ligase E3A	1905.85	0.164449	0.0719548	2.28545	0.0222864	0.163899	2014.13	1797.56	1869.4	1971.85	1859.15	2159.45	2210.81	1656.7	1804.69	1718.06	1702.93	2105.42
ENSRNOG00000061338	NA	NA	NA	0.498432	-0.585692	2.01707	-0.290368	0.771535	NA	0.384575	0.612289	0	1.00094	0	0	0.921938	2.00569	0	0	1.05576	0
ENSRNOG00000058715	NA	NA	NA	1.90319	0.751082	0.991347	0.757638	0.448668	NA	2.38236	1.42402	2.05091	6.00563	1.04388	0.967497	1.84388	2.00569	0.991042	0	2.11151	2.01187
ENSRNOG00000057912	NA	NA	NA	3.26378	0.246266	0.931151	0.264474	0.791414	NA	3.54405	2.98351	4.10181	4.00375	1.04388	5.80498	2.76581	0	8.91938	0.968469	0	5.02968
ENSRNOG00000061412	NA	NA	NA	7.31383	-0.389375	0.536438	-0.725853	0.467929	0.800709	6.31436	8.31331	3.07636	3.00282	8.35102	11.61	5.53163	5.01422	8.91938	5.81082	14.7806	7.04155
ENSRNOG00000053039	NA	NA	NA	0	NA	NA	NA	NA	NA	0	0	0	0	0	0	0	0	0	0	0	0
ENSRNOG00000053838	NA	NA	NA	0.500673	-0.560736	2.01253	-0.278622	0.780535	NA	0.405278	0.596068	1.02545	1.00094	0	0	0	0	0	0.968469	0	2.01187
ENSRNOG00000054743	NA	NA	NA	0	NA	NA	NA	NA	NA	0	0	0	0	0	0	0	0	0	0	0	0
ENSRNOG00000057523	NA	NA	NA	0	NA	NA	NA	NA	NA	0	0	0	0	0	0	0	0	0	0	0	0
ENSRNOG00000055060	NA	NA	NA	0	NA	NA	NA	NA	NA	0	0	0	0	0	0	0	0	0	0	0	0
ENSRNOG00000059496	NA	NA	NA	0.100284	-0.596473	3.16075	-0.188713	0.850318	NA	0	0.200569	0	0	0	0	0	1.00284	0	0	0	0
ENSRNOG00000052722	NA	NA	NA	0	NA	NA	NA	NA	NA	0	0	0	0	0	0	0	0	0	0	0	0
ENSRNOG00000056875	NA	NA	NA	0	NA	NA	NA	NA	NA	0	0	0	0	0	0	0	0	0	0	0	0
ENSRNOG00000059838	NA	NA	NA	0	NA	NA	NA	NA	NA	0	0	0	0	0	0	0	0	0	0	0	0
ENSRNOG00000054792	NA	NA	NA	0	NA	NA	NA	NA	NA	0	0	0	0	0	0	0	0	0	0	0	0
ENSRNOG00000061445	NA	NA	NA	0	NA	NA	NA	NA	NA	0	0	0	0	0	0	0	0	0	0	0	0
ENSRNOG00000060030	NA	NA	NA	0	NA	NA	NA	NA	NA	0	0	0	0	0	0	0	0	0	0	0	0
ENSRNOG00000056852	NA	NA	NA	0.201138	1.13474	3.16075	0.359009	0.719588	NA	0.402275	0	0	0	1.04388	0.967497	0	0	0	0	0	0
ENSRNOG00000059473	NA	NA	NA	0	NA	NA	NA	NA	NA	0	0	0	0	0	0	0	0	0	0	0	0
ENSRNOG00000052538	NA	NA	NA	0	NA	NA	NA	NA	NA	0	0	0	0	0	0	0	0	0	0	0	0
ENSRNOG00000059788	NA	NA	NA	0	NA	NA	NA	NA	NA	0	0	0	0	0	0	0	0	0	0	0	0
ENSRNOG00000061800	NA	NA	NA	0	NA	NA	NA	NA	NA	0	0	0	0	0	0	0	0	0	0	0	0
ENSRNOG00000058531	NA	NA	NA	0.889417	0.942273	1.59796	0.589671	0.555411	NA	1.16284	0.615996	0	3.00282	0	0.967497	1.84388	0	0	0.968469	2.11151	0
ENSRNOG00000061343	NA	NA	NA	0	NA	NA	NA	NA	NA	0	0	0	0	0	0	0	0	0	0	0	0
ENSRNOG00000060962	NA	NA	NA	0	NA	NA	NA	NA	NA	0	0	0	0	0	0	0	0	0	0	0	0
ENSRNOG00000059327	NA	NA	NA	0	NA	NA	NA	NA	NA	0	0	0	0	0	0	0	0	0	0	0	0
ENSRNOG00000053092	NA	NA	NA	0	NA	NA	NA	NA	NA	0	0	0	0	0	0	0	0	0	0	0	0
ENSRNOG00000055440	NA	NA	NA	0	NA	NA	NA	NA	NA	0	0	0	0	0	0	0	0	0	0	0	0
ENSRNOG00000059676	NA	NA	NA	0	NA	NA	NA	NA	NA	0	0	0	0	0	0	0	0	0	0	0	0
ENSRNOG00000059934	NA	NA	NA	0	NA	NA	NA	NA	NA	0	0	0	0	0	0	0	0	0	0	0	0
ENSRNOG00000058591	NA	NA	NA	0	NA	NA	NA	NA	NA	0	0	0	0	0	0	0	0	0	0	0	0
ENSRNOG00000057205	NA	NA	NA	0	NA	NA	NA	NA	NA	0	0	0	0	0	0	0	0	0	0	0	0
ENSRNOG00000055724	NA	NA	NA	0	NA	NA	NA	NA	NA	0	0	0	0	0	0	0	0	0	0	0	0
ENSRNOG00000059524	NA	NA	NA	0	NA	NA	NA	NA	NA	0	0	0	0	0	0	0	0	0	0	0	0
ENSRNOG00000058138	NA	NA	NA	0	NA	NA	NA	NA	NA	0	0	0	0	0	0	0	0	0	0	0	0
ENSRNOG00000047696	NA	NA	NA	0	NA	NA	NA	NA	NA	0	0	0	0	0	0	0	0	0	0	0	0
ENSRNOG00000038697	100912263	LOC100912263	zinc finger and SCAN domain-containing protein 5B-like	0	NA	NA	NA	NA	NA	0	0	0	0	0	0	0	0	0	0	0	0
ENSRNOG00000060481	NA	NA	NA	0	NA	NA	NA	NA	NA	0	0	0	0	0	0	0	0	0	0	0	0
ENSRNOG00000059309	NA	NA	NA	0	NA	NA	NA	NA	NA	0	0	0	0	0	0	0	0	0	0	0	0
ENSRNOG00000061124	NA	NA	NA	0	NA	NA	NA	NA	NA	0	0	0	0	0	0	0	0	0	0	0	0
ENSRNOG00000061307	NA	NA	NA	0	NA	NA	NA	NA	NA	0	0	0	0	0	0	0	0	0	0	0	0
ENSRNOG00000054032	NA	NA	NA	0	NA	NA	NA	NA	NA	0	0	0	0	0	0	0	0	0	0	0	0
ENSRNOG00000052558	NA	NA	NA	0	NA	NA	NA	NA	NA	0	0	0	0	0	0	0	0	0	0	0	0
ENSRNOG00000053842	NA	NA	NA	0	NA	NA	NA	NA	NA	0	0	0	0	0	0	0	0	0	0	0	0
ENSRNOG00000061430	NA	NA	NA	0	NA	NA	NA	NA	NA	0	0	0	0	0	0	0	0	0	0	0	0
ENSRNOG00000051593	NA	NA	NA	0	NA	NA	NA	NA	NA	0	0	0	0	0	0	0	0	0	0	0	0
ENSRNOG00000058910	NA	NA	NA	0.305273	-1.73948	2.48038	-0.701296	0.483118	NA	0	0.610547	0	0	0	0	0	0	0.991042	0	1.05576	1.00594
ENSRNOG00000059608	NA	NA	NA	1.69337	0.840905	1.15831	0.725973	0.467856	NA	2.16843	1.21832	0	0	5.21939	1.93499	3.68775	2.00569	0	0.968469	2.11151	1.00594
ENSRNOG00000054073	NA	NA	NA	0.200878	-1.17355	3.16075	-0.371287	0.710423	NA	0	0.401756	0	0	0	0	0	1.00284	0	0	0	1.00594
ENSRNOG00000053358	NA	NA	NA	0.0968469	-0.596473	3.16075	-0.188713	0.850318	NA	0	0.193694	0	0	0	0	0	0	0	0.968469	0	0
ENSRNOG00000051601	NA	NA	NA	0.202422	-1.17355	3.16075	-0.371287	0.710423	NA	0	0.404845	0	0	0	0	0	0	0	0.968469	1.05576	0
ENSRNOG00000061194	NA	NA	NA	2.00073	0.259148	0.926931	0.279576	0.779803	NA	2.17248	1.82898	1.02545	3.00282	2.08776	2.90249	1.84388	1.00284	1.98208	1.93694	4.22302	0
ENSRNOG00000051576	NA	NA	NA	1.09568	-0.306898	1.39653	-0.219758	0.82606	NA	0.973662	1.2177	0	0	1.04388	2.90249	0.921938	3.00853	0	0.968469	2.11151	0
ENSRNOG00000055116	108349637	LOC108349637	uncharacterized LOC108349637	3.20418	-1.17246	0.8448	-1.38786	0.165181	NA	1.95891	4.44944	1.02545	0	2.08776	4.83749	1.84388	1.00284	6.93729	1.93694	6.33453	6.03562
ENSRNOG00000059762	NA	NA	NA	0	NA	NA	NA	NA	NA	0	0	0	0	0	0	0	0	0	0	0	0
ENSRNOG00000053966	NA	NA	NA	0	NA	NA	NA	NA	NA	0	0	0	0	0	0	0	0	0	0	0	0
ENSRNOG00000058164	NA	NA	NA	0	NA	NA	NA	NA	NA	0	0	0	0	0	0	0	0	0	0	0	0
ENSRNOG00000057034	NA	NA	NA	0	NA	NA	NA	NA	NA	0	0	0	0	0	0	0	0	0	0	0	0
ENSRNOG00000061051	NA	NA	NA	119.648	0.130647	0.171152	0.763337	0.445263	0.786193	125.11	114.185	103.571	133.125	143.011	149.962	95.8816	103.293	152.62	91.0361	99.241	124.736
ENSRNOG00000050219	NA	NA	NA	0.0967497	0.557668	3.16075	0.176436	0.859952	NA	0.193499	0	0	0	0	0.967497	0	0	0	0	0	0
ENSRNOG00000050415	NA	NA	NA	0.293331	1.67085	2.5064	0.666632	0.505007	NA	0.586663	0	0	0	1.04388	0.967497	0.921938	0	0	0	0	0
ENSRNOG00000047759	100526568	Mir344b-2	microRNA mir-344b-2	0	NA	NA	NA	NA	NA	0	0	0	0	0	0	0	0	0	0	0	0
ENSRNOG00000047240	NA	NA	NA	0	NA	NA	NA	NA	NA	0	0	0	0	0	0	0	0	0	0	0	0
ENSRNOG00000049100	100526625	Mir344b-1	microRNA 344b-1	0	NA	NA	NA	NA	NA	0	0	0	0	0	0	0	0	0	0	0	0
ENSRNOG00000050556	NA	NA	NA	0.200188	1.13474	3.16075	0.359009	0.719588	NA	0.400375	0	0	2.00188	0	0	0	0	0	0	0	0
ENSRNOG00000050352	NA	NA	NA	0.193499	1.13474	3.16075	0.359009	0.719588	NA	0.386999	0	0	0	0	1.93499	0	0	0	0	0	0
ENSRNOG00000049216	100526568	Mir344b-2	microRNA mir-344b-2	0.386384	-0.0194107	2.13239	-0.00910275	0.992737	NA	0.377887	0.394881	0	0	0	0.967497	0.921938	0	0	0.968469	0	1.00594
ENSRNOG00000046102	NA	NA	NA	0.0991042	-0.596473	3.16075	-0.188713	0.850318	NA	0	0.198208	0	0	0	0	0	0	0.991042	0	0	0
ENSRNOG00000048918	NA	NA	NA	0.402028	-0.0194107	2.11237	-0.00918907	0.992668	NA	0.405278	0.398777	1.02545	1.00094	0	0	0	1.00284	0.991042	0	0	0
ENSRNOG00000046092	NA	NA	NA	0.298302	-0.596479	2.91455	-0.204655	0.837841	NA	0.200188	0.396417	0	1.00094	0	0	0	0	1.98208	0	0	0
ENSRNOG00000047713	NA	NA	NA	0.390996	-1.13913	2.34858	-0.485028	0.627656	NA	0.184388	0.597604	0	0	0	0	0.921938	0	1.98208	0	0	1.00594
ENSRNOG00000049058	NA	NA	NA	0.204482	1.13474	3.16075	0.359009	0.719588	NA	0.408963	0	0	1.00094	1.04388	0	0	0	0	0	0	0
ENSRNOG00000050488	NA	NA	NA	0	NA	NA	NA	NA	NA	0	0	0	0	0	0	0	0	0	0	0	0
ENSRNOG00000049262	NA	NA	NA	0.104388	0.557668	3.16075	0.176436	0.859952	NA	0.208776	0	0	0	1.04388	0	0	0	0	0	0	0
ENSRNOG00000046914	NA	NA	NA	0	NA	NA	NA	NA	NA	0	0	0	0	0	0	0	0	0	0	0	0
ENSRNOG00000046737	NA	NA	NA	0.0921938	0.557668	3.16075	0.176436	0.859952	NA	0.184388	0	0	0	0	0	0.921938	0	0	0	0	0
ENSRNOG00000048836	NA	NA	NA	1.77758	-0.0160076	1.07255	-0.0149248	0.988092	NA	1.76964	1.78552	4.10181	0	0	2.90249	1.84388	2.00569	2.97313	1.93694	0	2.01187
ENSRNOG00000051750	NA	NA	NA	0.201649	-0.0194041	3.16075	-0.00613909	0.995102	NA	0.205091	0.198208	1.02545	0	0	0	0	0	0.991042	0	0	0
ENSRNOG00000061909	NA	NA	NA	0	NA	NA	NA	NA	NA	0	0	0	0	0	0	0	0	0	0	0	0
ENSRNOG00000053918	NA	NA	NA	0	NA	NA	NA	NA	NA	0	0	0	0	0	0	0	0	0	0	0	0
ENSRNOG00000060158	NA	NA	NA	0	NA	NA	NA	NA	NA	0	0	0	0	0	0	0	0	0	0	0	0
ENSRNOG00000051822	NA	NA	NA	0	NA	NA	NA	NA	NA	0	0	0	0	0	0	0	0	0	0	0	0
ENSRNOG00000055753	NA	NA	NA	0	NA	NA	NA	NA	NA	0	0	0	0	0	0	0	0	0	0	0	0
ENSRNOG00000057005	NA	NA	NA	0	NA	NA	NA	NA	NA	0	0	0	0	0	0	0	0	0	0	0	0
ENSRNOG00000057110	NA	NA	NA	0.303733	-0.596479	2.89751	-0.205859	0.836901	NA	0.205091	0.402374	1.02545	0	0	0	0	0	0	0	0	2.01187
ENSRNOG00000058831	NA	NA	NA	0	NA	NA	NA	NA	NA	0	0	0	0	0	0	0	0	0	0	0	0
ENSRNOG00000052034	NA	NA	NA	0	NA	NA	NA	NA	NA	0	0	0	0	0	0	0	0	0	0	0	0
ENSRNOG00000061649	NA	NA	NA	0	NA	NA	NA	NA	NA	0	0	0	0	0	0	0	0	0	0	0	0
ENSRNOG00000060923	NA	NA	NA	0	NA	NA	NA	NA	NA	0	0	0	0	0	0	0	0	0	0	0	0
ENSRNOG00000055495	NA	NA	NA	0	NA	NA	NA	NA	NA	0	0	0	0	0	0	0	0	0	0	0	0
ENSRNOG00000053775	NA	NA	NA	0	NA	NA	NA	NA	NA	0	0	0	0	0	0	0	0	0	0	0	0
ENSRNOG00000057940	NA	NA	NA	0	NA	NA	NA	NA	NA	0	0	0	0	0	0	0	0	0	0	0	0
ENSRNOG00000054759	NA	NA	NA	0	NA	NA	NA	NA	NA	0	0	0	0	0	0	0	0	0	0	0	0
ENSRNOG00000052930	NA	NA	NA	0	NA	NA	NA	NA	NA	0	0	0	0	0	0	0	0	0	0	0	0
ENSRNOG00000058661	NA	NA	NA	0	NA	NA	NA	NA	NA	0	0	0	0	0	0	0	0	0	0	0	0
ENSRNOG00000046685	100526627	Mir344a-2	microRNA 344a-2	0.192288	1.13474	3.16075	0.359009	0.719588	NA	0.384575	0	0	1.00094	0	0	0.921938	0	0	0	0	0
ENSRNOG00000049433	NA	NA	NA	1.18165	0.962097	1.23942	0.77625	0.437601	NA	1.55669	0.806601	2.05091	1.00094	1.04388	0	3.68775	1.00284	0	0.968469	1.05576	1.00594
ENSRNOG00000049846	102465154	Mir344g	microRNA 344g	3.08686	0.262373	0.716947	0.365959	0.714396	NA	3.36951	2.80421	3.07636	4.00375	3.13163	3.86999	2.76581	3.00853	0.991042	4.84235	3.16727	2.01187
ENSRNOG00000045909	102466148	Mir344i	microRNA 344i	0.208776	1.13474	3.16075	0.359009	0.719588	NA	0.417551	0	0	0	2.08776	0	0	0	0	0	0	0
ENSRNOG00000045916	NA	NA	NA	0	NA	NA	NA	NA	NA	0	0	0	0	0	0	0	0	0	0	0	0
ENSRNOG00000047301	NA	NA	NA	0.184388	1.13474	3.16075	0.359009	0.719588	NA	0.368775	0	0	0	0	0	1.84388	0	0	0	0	0
ENSRNOG00000045763	NA	NA	NA	0	NA	NA	NA	NA	NA	0	0	0	0	0	0	0	0	0	0	0	0
ENSRNOG00000048533	NA	NA	NA	0	NA	NA	NA	NA	NA	0	0	0	0	0	0	0	0	0	0	0	0
ENSRNOG00000058845	NA	NA	NA	0	NA	NA	NA	NA	NA	0	0	0	0	0	0	0	0	0	0	0	0
ENSRNOG00000010146	308690	Ndn	necdin, MAGE family member	12198.8	-0.172971	0.0323905	-5.34017	9.29e-08	9.93e-06	11468.8	12928.9	11546.6	11245.5	12146.6	11165.9	11239.3	12568.6	13123.4	12721.8	13018.5	13212
ENSRNOG00000010158	679875	Magel2	MAGE family member L2	1475.42	-0.154458	0.0694412	-2.2243	0.0261283	0.180274	1396.47	1554.36	1313.6	1302.22	1487.53	1522.84	1356.17	1402.98	1611.43	1433.33	1565.69	1758.38
ENSRNOG00000010172	292988	Mkrn3	makorin, ring finger protein, 3	27.8163	-1.03108	0.302639	-3.40694	0.000656944	0.0136497	18.2126	37.42	17.4327	22.0206	6.26327	23.2199	22.1265	25.0711	44.5969	34.8649	44.3417	38.2256
ENSRNOG00000024429	308692	Peg12	paternally expressed 12	11.6199	-0.418916	0.47591	-0.880242	0.378728	0.742898	9.95087	13.2889	10.2545	1.00094	16.702	12.5775	9.21938	12.0341	13.8746	7.74775	12.6691	20.1187
ENSRNOG00000051782	NA	NA	NA	0	NA	NA	NA	NA	NA	0	0	0	0	0	0	0	0	0	0	0	0
ENSRNOG00000010853	25302	Chrna7	cholinergic receptor nicotinic alpha 7 subunit	1125.09	0.274779	0.0618202	4.44482	8.8e-06	0.000459567	1232.22	1017.95	1215.16	1254.18	1361.22	1191.96	1138.59	1089.09	959.328	1031.42	939.622	1070.32
ENSRNOG00000061295	NA	NA	NA	0	NA	NA	NA	NA	NA	0	0	0	0	0	0	0	0	0	0	0	0
ENSRNOG00000056061	NA	NA	NA	0.288145	-0.596482	2.54579	-0.234301	0.814751	NA	0.184388	0.391902	0	0	0	0	0.921938	0	0.991042	0.968469	0	0
ENSRNOG00000029078	681284	Hmgn5b	high mobility group nucleosome binding domain 5B	51.0772	-0.0809822	0.205993	-0.393131	0.694223	0.90533	49.5936	52.5608	48.1963	52.0488	34.448	56.1148	57.1602	54.1536	58.4715	42.6126	41.1745	66.3918
ENSRNOG00000057334	NA	NA	NA	0	NA	NA	NA	NA	NA	0	0	0	0	0	0	0	0	0	0	0	0
ENSRNOG00000015503	309252	Otud7a	OTU deubiquitinase 7A	421.522	0.00474564	0.0888501	0.0534117	0.957404	0.988823	422.143	420.9	448.123	408.383	379.972	396.674	477.564	428.214	368.668	485.203	417.023	405.392
ENSRNOG00000057921	NA	NA	NA	0.100094	0.557668	3.16075	0.176436	0.859952	NA	0.200188	0	0	1.00094	0	0	0	0	0	0	0	0
ENSRNOG00000015822	499171	Klf13	Kruppel-like factor 13	177.761	-0.0515099	0.132083	-0.38998	0.696552	0.906133	174.541	180.981	195.861	128.12	158.669	197.369	192.685	203.577	155.594	188.851	165.754	191.128
ENSRNOG00000060733	NA	NA	NA	1.42844	1.29692	1.31566	0.985756	0.324253	NA	2.02286	0.834022	4.10181	3.00282	2.08776	0	0.921938	1.00284	0	0	3.16727	0
ENSRNOG00000015829	361586	Trpm1	transient receptor potential cation channel, subfamily M, member 1	30.1365	0.385514	0.364377	1.05801	0.290051	0.669915	34.104	26.169	27.6872	10.0094	41.7551	34.8299	56.2382	17.0483	23.785	22.2748	28.5054	39.2315
ENSRNOG00000035648	100314054	Mir211	microRNA 211	0	NA	NA	NA	NA	NA	0	0	0	0	0	0	0	0	0	0	0	0
ENSRNOG00000049002	NA	NA	NA	0	NA	NA	NA	NA	NA	0	0	0	0	0	0	0	0	0	0	0	0
ENSRNOG00000016090	309255	Mtmr10	myotubularin related protein 10	1104.15	0.00782449	0.0975131	0.0802403	0.936046	0.983501	1106.96	1101.35	1149.53	1024.96	949.929	1144.55	1265.82	1009.86	1090.15	951.037	1070.54	1385.17
ENSRNOG00000023985	309256	Fan1	FANCD2 and FANCI associated nuclease 1	452.403	0.0144	0.0701081	0.205398	0.837261	0.95733	454.867	449.939	458.377	486.456	481.228	413.121	435.155	455.291	471.736	440.653	422.302	459.713
ENSRNOG00000016266	293828	Mphosph10	M-phase phosphoprotein 10	762.91	0.0595501	0.0614464	0.969138	0.332476	0.708728	778.66	747.161	780.369	776.728	835.102	747.875	753.223	790.241	722.469	670.181	783.37	769.541
ENSRNOG00000016327	293829	Mcee	methylmalonyl CoA epimerase	488.628	0.0254599	0.0704784	0.361244	0.717917	0.913887	492.778	484.479	501.446	466.437	476.008	476.976	543.022	439.246	497.503	474.55	493.038	518.057
ENSRNOG00000016358	83610	Apba2	amyloid beta precursor protein binding family A member 2	4616.77	0.0262943	0.0516078	0.509503	0.6104	0.871581	4658.56	4574.97	4415.6	4257.99	4728.77	5049.37	4841.1	4418.53	4703.48	4314.53	4617.87	4820.45
ENSRNOG00000023496	680344	Fam189a1	family with sequence similarity 189, member A1	354.628	0.0989571	0.0978878	1.01092	0.312053	0.692021	366.737	342.518	381.468	297.279	408.156	391.836	354.946	365.035	328.035	298.289	383.239	337.995
ENSRNOG00000016498	NA	NA	NA	34.8037	-0.162289	0.262219	-0.618907	0.535977	0.837727	32.8403	36.767	15.3818	31.0291	48.0184	32.8949	36.8775	37.1052	33.6954	40.6757	41.1745	31.184
ENSRNOG00000011077	292994	Tjp1	tight junction protein 1	5555.89	-0.0202903	0.0402816	-0.503711	0.614464	0.872906	5516.48	5595.29	5652.29	5448.11	5243.4	5387.99	5850.62	5735.26	5472.53	5378.88	5512.1	5877.69
ENSRNOG00000053064	NA	NA	NA	34.8775	-0.21589	0.276951	-0.779522	0.435672	0.778932	32.3371	37.418	52.2981	27.0253	32.3602	24.1874	25.8143	36.1024	38.6506	36.8018	23.2266	52.3087
ENSRNOG00000059925	NA	NA	NA	0	NA	NA	NA	NA	NA	0	0	0	0	0	0	0	0	0	0	0	0
ENSRNOG00000024460	308701	Tars3	threonyl-tRNA synthetase 3	574.775	0.0141682	0.0802104	0.176638	0.859793	0.964281	577.462	572.088	521.955	536.503	557.431	627.906	643.513	624.772	607.509	580.113	529.989	518.057
ENSRNOG00000011290	292995	Tm2d3	TM2 domain containing 3	356.629	0.0146785	0.0825416	0.177831	0.858856	0.964254	358.473	354.785	326.094	348.327	372.664	359.909	385.37	349.993	397.408	368.987	312.504	345.036
ENSRNOG00000056928	NA	NA	NA	0.0921938	0.557668	3.16075	0.176436	0.859952	NA	0.184388	0	0	0	0	0	0.921938	0	0	0	0	0
ENSRNOG00000061645	NA	NA	NA	0	NA	NA	NA	NA	NA	0	0	0	0	0	0	0	0	0	0	0	0
ENSRNOG00000011526	25507	Pcsk6	proprotein convertase subtilisin/kexin type 6	647.706	0.0534656	0.091995	0.581179	0.56112	0.850773	659.6	635.811	764.988	676.635	558.475	583.401	714.502	650.846	552.01	614.009	664.07	698.12
ENSRNOG00000011932	100361269	Snrpa1	small nuclear ribonucleoprotein polypeptide A'	447.35	-0.0270734	0.0721941	-0.375008	0.707654	0.9095	443.165	451.535	432.741	452.424	424.858	499.229	406.575	428.214	451.915	472.613	460.309	444.624
ENSRNOG00000012576	286900	Selenos	selenoprotein S	1219.4	-0.008051	0.0567785	-0.141797	0.887241	0.971797	1216.36	1222.45	1239.77	1317.24	1215.07	1199.7	1110.01	1199.4	1245.74	1324.87	1160.28	1181.98
ENSRNOG00000012698	292999	Chsy1	chondroitin sulfate synthase 1	663.939	-0.19865	0.0866004	-2.29387	0.0217977	0.162016	618.135	709.743	554.77	724.68	568.914	577.596	664.717	784.224	739.317	622.726	728.471	673.977
ENSRNOG00000012730	308703	Lrrk1	leucine-rich repeat kinase 1	470.098	-0.199259	0.0754256	-2.64179	0.0082469	0.0851884	437.637	502.559	454.275	484.454	400.849	400.544	448.062	528.499	457.861	521.036	521.543	483.855
ENSRNOG00000052070	266603	Aldh1a3	aldehyde dehydrogenase 1 family, member A3	67.9602	0.0536561	0.275739	0.19459	0.845714	0.959817	69.1815	66.7389	67.6799	75.0704	51.15	36.7649	115.242	85.2417	61.4446	82.3199	65.4568	39.2315
ENSRNOG00000013795	365277	Asb7	ankyrin repeat and SOCS box-containing 7	253.522	-0.0343255	0.0914973	-0.375153	0.707547	0.909447	250.542	256.503	221.498	280.263	250.531	269.932	230.485	271.771	247.76	257.613	242.824	262.549
ENSRNOG00000042776	308704	Lins1	lines homolog 1	116.999	0.106755	0.127703	0.835966	0.403174	0.760349	121.373	112.625	127.156	128.12	128.397	99.6522	123.54	110.313	109.015	107.5	104.52	131.778
ENSRNOG00000013823	499174	Cers3	ceramide synthase 3	2.18874	1.0858	0.91045	1.1926	0.233025	NA	2.98077	1.39671	1.02545	4.00375	5.21939	0.967497	3.68775	1.00284	1.98208	1.93694	1.05576	1.00594
ENSRNOG00000060823	NA	NA	NA	0	NA	NA	NA	NA	NA	0	0	0	0	0	0	0	0	0	0	0	0
ENSRNOG00000037080	293004	Adamts17	ADAM metallopeptidase with thrombospondin type 1 motif, 17	29.8543	-0.710183	0.291329	-2.43774	0.0147795	0.126249	22.6213	37.0873	25.6363	18.0169	14.6143	29.0249	25.8143	42.1194	52.5252	35.8334	34.8399	20.1187
ENSRNOG00000050624	681647	Lysmd4	LysM domain containing 4	379.444	-0.116401	0.0836005	-1.39234	0.163818	0.51574	364.069	394.819	360.959	306.287	385.191	370.551	397.355	437.24	392.453	381.577	390.629	372.196
ENSRNOG00000047756	309957	Mef2a	myocyte enhancer factor 2a	1624.7	-0.0524958	0.0473381	-1.10896	0.267449	0.649344	1595.08	1654.32	1632.52	1555.46	1553.29	1702.8	1531.34	1691.8	1554.94	1619.28	1673.37	1732.22
ENSRNOG00000057496	103691157	LOC103691157	uncharacterized LOC103691157	0.500785	-1.57996	1.96079	-0.805775	0.420372	NA	0.184388	0.817183	0	0	0	0	0.921938	0	0	0.968469	2.11151	1.00594
ENSRNOG00000023274	361588	Lrrc28	leucine rich repeat containing 28	448.169	-0.0294193	0.0713107	-0.412552	0.679935	0.900147	443.417	452.921	421.461	433.406	418.595	460.529	483.096	436.237	442.005	450.338	437.083	498.944
ENSRNOG00000053158	NA	NA	NA	0.0967497	0.557668	3.16075	0.176436	0.859952	NA	0.193499	0	0	0	0	0.967497	0	0	0	0	0	0
ENSRNOG00000013877	308708	Ttc23	tetratricopeptide repeat domain 23	134.88	-0.291423	0.126361	-2.30627	0.0210956	0.159113	121.242	148.518	121.003	133.125	105.432	108.36	138.291	140.398	129.826	158.829	142.527	171.009
ENSRNOG00000014030	308709	Synm	synemin	3339.84	-0.0343185	0.0623784	-0.550166	0.582205	0.85965	3300.12	3379.57	3519.35	3515.3	2831	3518.79	3116.15	3252.22	3247.64	3619.17	3363.64	3415.15
ENSRNOG00000014187	25718	Igf1r	insulin-like growth factor 1 receptor	386.662	0.208514	0.0782795	2.66371	0.0077284	0.0819021	414.574	358.749	421.461	396.372	395.63	453.756	405.653	372.055	321.098	379.64	334.674	386.28
ENSRNOG00000044576	NA	NA	NA	0	NA	NA	NA	NA	NA	0	0	0	0	0	0	0	0	0	0	0	0
ENSRNOG00000058956	NA	NA	NA	1.0837	2.10145	1.53427	1.36968	0.170788	NA	1.75804	0.409359	3.07636	0	0	3.86999	1.84388	0	0.991042	0	1.05576	0
ENSRNOG00000032310	NA	NA	NA	0.102545	0.557668	3.16075	0.176436	0.859952	NA	0.205091	0	1.02545	0	0	0	0	0	0	0	0	0
ENSRNOG00000022822	680906	Fam169b	family with sequence similarity 169, member B	88.6352	0.348913	0.180309	1.93509	0.0529797	0.28098	99.2866	77.9838	100.494	130.122	65.7643	97.7172	102.335	85.2417	69.3729	94.91	76.0144	64.3799
ENSRNOG00000056064	NA	NA	NA	0.408092	-1.171	2.32438	-0.50379	0.614409	NA	0.200188	0.615996	0	1.00094	0	0	0	0	0	0.968469	2.11151	0
ENSRNOG00000049257	NA	NA	NA	0	NA	NA	NA	NA	NA	0	0	0	0	0	0	0	0	0	0	0	0
ENSRNOG00000010775	293019	Arrdc4	arrestin domain containing 4	273.336	-0.0222119	0.108413	-0.204882	0.837664	0.95733	271.139	275.534	300.458	261.245	231.741	232.199	330.054	284.808	256.68	281.825	257.604	296.751
ENSRNOG00000057208	NA	NA	NA	0.0921938	0.557668	3.16075	0.176436	0.859952	NA	0.184388	0	0	0	0	0	0.921938	0	0	0	0	0
ENSRNOG00000051696	NA	NA	NA	0	NA	NA	NA	NA	NA	0	0	0	0	0	0	0	0	0	0	0	0
ENSRNOG00000054571	NA	NA	NA	0	NA	NA	NA	NA	NA	0	0	0	0	0	0	0	0	0	0	0	0
ENSRNOG00000058019	NA	NA	NA	0.100284	-0.596473	3.16075	-0.188713	0.850318	NA	0	0.200569	0	0	0	0	0	1.00284	0	0	0	0
ENSRNOG00000059662	NA	NA	NA	260.734	-0.472278	0.100046	-4.72059	2.35e-06	0.000151987	218.463	303.005	266.618	213.2	192.074	215.752	204.67	309.879	264.608	309.91	317.782	312.846
ENSRNOG00000010308	113984	Nr2f2	nuclear receptor subfamily 2, group F, member 2	2323.35	-0.0914606	0.101629	-0.899943	0.368151	0.73755	2249.79	2396.91	2582.09	1885.77	2461.46	2415.84	1903.8	2595.36	1904.78	2361.13	2751.3	2372
ENSRNOG00000053709	NA	NA	NA	0.200378	-0.0194041	3.16075	-0.00613909	0.995102	NA	0.200188	0.200569	0	1.00094	0	0	0	1.00284	0	0	0	0
ENSRNOG00000048904	NA	NA	NA	0	NA	NA	NA	NA	NA	0	0	0	0	0	0	0	0	0	0	0	0
ENSRNOG00000054097	NA	NA	NA	66.694	0.0487031	0.187427	0.259851	0.794978	0.942688	67.8676	65.5204	68.7053	71.0666	82.4664	59.0173	58.0821	74.2105	59.4625	73.6037	77.0701	43.2553
ENSRNOG00000054010	NA	NA	NA	0	NA	NA	NA	NA	NA	0	0	0	0	0	0	0	0	0	0	0	0
ENSRNOG00000055614	NA	NA	NA	0	NA	NA	NA	NA	NA	0	0	0	0	0	0	0	0	0	0	0	0
ENSRNOG00000055864	NA	NA	NA	0	NA	NA	NA	NA	NA	0	0	0	0	0	0	0	0	0	0	0	0
ENSRNOG00000051108	NA	NA	NA	0.105576	-0.596473	3.16075	-0.188713	0.850318	NA	0	0.211151	0	0	0	0	0	0	0	0	1.05576	0
ENSRNOG00000009932	308742	Mctp2	multiple C2 and transmembrane domain containing 2	304.691	0.452544	0.120866	3.74417	0.00018099	0.0050781	352.157	257.226	396.85	347.326	401.893	308.632	306.083	299.85	211.092	265.361	294.556	215.27
ENSRNOG00000051253	102553828	LOC102553828	spermatogenesis-associated protein 13-like	0	NA	NA	NA	NA	NA	0	0	0	0	0	0	0	0	0	0	0	0
ENSRNOG00000053587	NA	NA	NA	0	NA	NA	NA	NA	NA	0	0	0	0	0	0	0	0	0	0	0	0
ENSRNOG00000051335	NA	NA	NA	0	NA	NA	NA	NA	NA	0	0	0	0	0	0	0	0	0	0	0	0
ENSRNOG00000051332	NA	NA	NA	1.59563	-0.372601	1.02124	-0.364851	0.715223	NA	1.3967	1.79457	2.05091	1.00094	2.08776	0	1.84388	1.00284	0.991042	2.90541	1.05576	3.01781
ENSRNOG00000048799	NA	NA	NA	0	NA	NA	NA	NA	NA	0	0	0	0	0	0	0	0	0	0	0	0
ENSRNOG00000012874	308739	Rgma	repulsive guidance molecule BMP co-receptor a	2922.09	-0.150389	0.0519878	-2.89278	0.00381847	0.0490353	2769.84	3074.34	2827.17	2709.54	2565.85	2920.87	2825.74	3080.74	2915.64	3155.27	2864.26	3355.8
ENSRNOG00000012716	308738	Chd2	chromodomain helicase DNA binding protein 2	3221.69	0.0475979	0.0411972	1.15537	0.24794	0.631414	3274.92	3168.46	3101.99	3166.97	3501.17	3341.74	3262.74	3077.73	3092.05	3242.43	3157.76	3272.31
ENSRNOG00000051039	108349594	LOC108349594	uncharacterized LOC108349594	275.587	0.0729667	0.0894754	0.815494	0.414789	0.768182	282.505	268.668	262.516	282.265	288.11	307.664	271.972	281.799	227.94	281.825	288.221	263.555
ENSRNOG00000051226	NA	NA	NA	2.09539	-0.16254	0.964213	-0.168573	0.866133	NA	1.97546	2.21532	4.10181	0	2.08776	0	3.68775	2.00569	2.97313	0.968469	2.11151	3.01781
ENSRNOG00000041447	NA	NA	NA	0	NA	NA	NA	NA	NA	0	0	0	0	0	0	0	0	0	0	0	0
ENSRNOG00000051426	NA	NA	NA	0.773633	-0.780731	1.63925	-0.476272	0.63388	NA	0.562275	0.984992	0	0	0	0.967497	1.84388	0	1.98208	1.93694	0	1.00594
ENSRNOG00000051102	NA	NA	NA	95.9427	-0.033461	0.135795	-0.246409	0.805366	0.945906	94.7974	97.0879	88.1889	92.0864	91.8613	96.7497	105.101	107.304	100.095	90.0676	82.3489	105.623
ENSRNOG00000012384	NA	NA	NA	1.44824	1.32715	1.63806	0.810192	0.41783	NA	2.06933	0.827147	5.12726	0	5.21939	0	0	0	0	0.968469	3.16727	0
ENSRNOG00000058004	NA	NA	NA	15.4915	0.00492803	0.372327	0.0132358	0.98944	0.996715	15.4798	15.5031	16.4072	11.0103	13.5704	9.67497	26.7362	13.037	9.91042	15.4955	17.9478	21.1247
ENSRNOG00000012369	681398	Fam174b	family with sequence similarity 174, member B	318.1	-0.0642935	0.0952675	-0.674873	0.499756	0.819475	310.978	325.222	300.458	317.298	291.242	363.779	282.113	310.882	277.492	354.46	346.288	336.989
ENSRNOG00000051304	NA	NA	NA	26.4992	-0.238174	0.299046	-0.796445	0.425774	0.773386	24.3248	28.6736	32.8145	33.031	19.8337	19.3499	16.5949	25.0711	27.7492	17.4324	35.8957	37.2196
ENSRNOG00000012345	365287	LOC365287	similar to 60S ribosomal protein L26	0.672601	0.34293	1.88356	0.182065	0.855532	NA	0.746662	0.598539	0	0	0	0.967497	2.76581	0	0	1.93694	1.05576	0
ENSRNOG00000012031	117523	St8sia2	ST8 alpha-N-acetyl-neuraminide alpha-2,8-sialyltransferase 2	39.6728	-0.348419	0.275655	-1.26397	0.206242	0.578612	34.8642	44.4814	21.5345	30.0282	42.799	33.8624	46.0969	28.0796	66.3998	33.8964	52.7878	41.2434
ENSRNOG00000059329	NA	NA	NA	0	NA	NA	NA	NA	NA	0	0	0	0	0	0	0	0	0	0	0	0
ENSRNOG00000051333	NA	NA	NA	0.0968469	-0.596473	3.16075	-0.188713	0.850318	NA	0	0.193694	0	0	0	0	0	0	0	0.968469	0	0
ENSRNOG00000032798	140915	Slco3a1	solute carrier organic anion transporter family, member 3a1	1096.1	-0.12214	0.0631946	-1.93277	0.0532651	0.281601	1049.69	1142.5	1089.03	895.84	1122.17	1071.99	1069.45	1108.14	1164.47	1074.03	1169.78	1196.06
ENSRNOG00000053689	NA	NA	NA	0	NA	NA	NA	NA	NA	0	0	0	0	0	0	0	0	0	0	0	0
ENSRNOG00000060667	NA	NA	NA	1.36241	-0.0397486	1.15837	-0.0343143	0.972627	NA	1.33633	1.38849	1.02545	1.00094	0	0.967497	3.68775	3.00853	0.991042	1.93694	0	1.00594
ENSRNOG00000051176	NA	NA	NA	0	NA	NA	NA	NA	NA	0	0	0	0	0	0	0	0	0	0	0	0
ENSRNOG00000051334	NA	NA	NA	6.32993	-0.426044	0.524645	-0.812062	0.416756	0.76958	5.42356	7.2363	8.20362	4.00375	7.30715	4.83749	2.76581	7.01991	3.96417	7.74775	7.39029	10.0594
ENSRNOG00000057892	NA	NA	NA	0	NA	NA	NA	NA	NA	0	0	0	0	0	0	0	0	0	0	0	0
ENSRNOG00000056986	NA	NA	NA	0	NA	NA	NA	NA	NA	0	0	0	0	0	0	0	0	0	0	0	0
ENSRNOG00000011160	117556	Sv2b	synaptic vesicle glycoprotein 2b	2343.56	0.11669	0.139567	0.836086	0.403107	0.760349	2438.3	2248.83	2654.9	2507.35	2567.94	2409.07	2052.23	2724.73	1873.07	2139.35	2737.57	1769.44
ENSRNOG00000057041	NA	NA	NA	0	NA	NA	NA	NA	NA	0	0	0	0	0	0	0	0	0	0	0	0
ENSRNOG00000010964	293024	Akap13	A-kinase anchoring protein 13	1001.34	-0.0010544	0.0704283	-0.0149713	0.988055	0.996715	1000.84	1001.85	1102.36	1030.97	837.19	995.555	1038.1	1082.07	940.499	977.185	994.522	1014.99
ENSRNOG00000010959	293023	Klhl25	kelch-like family member 25	207.618	-0.26748	0.0990099	-2.70155	0.00690165	0.0755899	188.364	226.872	195.861	196.184	164.933	204.142	180.7	227.646	240.823	198.536	225.932	241.425
ENSRNOG00000022610	308724	Agbl1	ATP/GTP binding protein-like 1	16.0502	-0.0165557	0.368658	-0.0449079	0.964181	0.991361	15.9713	16.1291	20.5091	14.0131	21.9214	7.73998	15.6729	10.0284	18.8298	10.6532	19.0036	22.1306
ENSRNOG00000060303	NA	NA	NA	0	NA	NA	NA	NA	NA	0	0	0	0	0	0	0	0	0	0	0	0
ENSRNOG00000057436	NA	NA	NA	0	NA	NA	NA	NA	NA	0	0	0	0	0	0	0	0	0	0	0	0
ENSRNOG00000018674	29613	Ntrk3	neurotrophic receptor tyrosine kinase 3	1629.64	0.083505	0.0483456	1.72725	0.0841223	0.364293	1677.09	1582.19	1674.56	1594.5	1812.17	1742.46	1561.76	1579.48	1555.94	1626.06	1575.19	1574.29
ENSRNOG00000018547	293054	Mrpl46	mitochondrial ribosomal protein L46	597.241	0.0396449	0.0629865	0.62942	0.529074	0.833825	605.62	588.861	629.628	626.588	614.844	567.921	589.118	609.729	579.759	628.536	589.111	537.17
ENSRNOG00000018531	499185	Mrps11	mitochondrial ribosomal protein S11	688.86	0.0605387	0.0575754	1.05147	0.293044	0.672918	703.55	674.17	742.428	717.673	700.442	707.24	649.966	699.985	650.123	687.613	645.066	688.06
ENSRNOG00000018515	308775	Det1	DET1 partner of COP1 E3 ubiquitin ligase	94.4119	0.176228	0.141534	1.24513	0.213083	0.588867	100.19	88.6341	95.3671	110.103	102.3	108.36	84.8183	80.2275	98.1131	76.5091	89.7392	98.5817
ENSRNOG00000035477	100314225	Mir7a2	microRNA 7a-2	16.1681	-0.373236	0.333512	-1.11911	0.263094	0.644609	14.1129	18.2233	15.3818	13.0122	14.6143	17.415	10.1413	27.0768	15.8567	19.3694	13.7248	15.089
ENSRNOG00000018421	361594	Aen	apoptosis enhancing nuclease	527.699	0.237634	0.0716584	3.31621	0.000912485	0.0172297	571.246	484.152	562.973	631.592	588.747	563.083	509.832	452.283	468.763	522.973	489.87	486.873
ENSRNOG00000054561	293052	Isg20	interferon stimulated exonuclease gene 20	52.904	0.220131	0.220669	0.99756	0.318493	0.697842	56.9161	48.8919	48.1963	71.0666	67.8521	53.2123	44.253	47.1337	34.6865	42.6126	70.7356	49.2909
ENSRNOG00000028992	58968	Acan	aggrecan	157.832	-0.472768	0.13101	-3.60865	0.000307798	0.00769588	132.27	183.394	125.105	147.138	141.967	138.352	108.789	173.492	207.128	191.757	203.761	140.831
ENSRNOG00000022321	308773	Hapln3	hyaluronan and proteoglycan link protein 3	39.7483	0.313163	0.228329	1.37154	0.170206	0.525134	44.0511	35.4456	36.9163	50.0469	37.5796	55.1473	40.5653	45.128	43.6058	32.928	26.3939	29.1722
ENSRNOG00000017510	25277	Mfge8	milk fat globule-EGF factor 8 protein	4872.41	0.11821	0.0326523	3.62025	0.000294314	0.00742443	5071.71	4673.11	5108.8	4973.66	4892.66	5239	5144.41	4808.64	4641.05	4746.47	4653.77	4515.65
ENSRNOG00000017120	293050	Abhd2	abhydrolase domain containing 2	851.962	-0.0721966	0.0569051	-1.26872	0.204541	0.577108	830.437	873.488	774.217	872.818	790.216	844.625	870.31	831.358	859.233	872.591	865.719	938.538
ENSRNOG00000057415	NA	NA	NA	0	NA	NA	NA	NA	NA	0	0	0	0	0	0	0	0	0	0	0	0
ENSRNOG00000054807	NA	NA	NA	0	NA	NA	NA	NA	NA	0	0	0	0	0	0	0	0	0	0	0	0
ENSRNOG00000016897	293049	Rlbp1	retinaldehyde binding protein 1	988.752	-0.167225	0.0669573	-2.49749	0.0125075	0.11394	931.708	1045.8	973.155	1014.95	948.885	887.195	834.354	1130.21	1101.05	945.226	1031.47	1021.03
ENSRNOG00000016689	100360594	Fanci	FA complementation group I	37.1255	0.0387324	0.228369	0.169605	0.865321	0.966111	37.599	36.6519	38.9672	30.0282	29.2286	46.4399	43.3311	40.1138	35.6775	45.5181	33.7842	28.1662
ENSRNOG00000032293	85472	Polg	DNA polymerase gamma, catalytic subunit	926.336	-0.0155883	0.0514557	-0.302946	0.761931	0.93173	921.436	931.236	953.671	874.82	942.622	950.082	885.983	982.787	936.534	890.023	915.34	931.497
ENSRNOG00000054325	NA	NA	NA	0.199295	1.13474	3.16075	0.359009	0.719588	NA	0.39859	0	1.02545	0	0	0.967497	0	0	0	0	0	0
ENSRNOG00000030679	NA	NA	NA	0.694595	-0.4594	1.51521	-0.303192	0.761744	NA	0.578075	0.811115	0	1.00094	0	0.967497	0.921938	1.00284	0.991042	0	1.05576	1.00594
ENSRNOG00000031802	NA	NA	NA	731.401	-0.0354383	0.0651443	-0.543998	0.586443	0.862367	722.439	740.363	726.02	777.729	711.925	641.451	755.067	748.122	805.717	704.077	711.579	732.322
ENSRNOG00000035580	100526617	Mir3597-3	microRNA 3597-3	0	NA	NA	NA	NA	NA	0	0	0	0	0	0	0	0	0	0	0	0
ENSRNOG00000015526	293048	Rhcg	Rh family, C glycoprotein	16.7922	0.30462	0.318498	0.956427	0.338857	0.713952	18.5549	15.0295	14.3563	23.0216	14.6143	24.1874	16.5949	13.037	17.8388	16.464	13.7248	14.0831
ENSRNOG00000015520	308768	Ticrr	TOPBP1-interacting checkpoint and replication regulator	7.84674	-0.349919	0.526242	-0.66494	0.506089	0.823604	6.90049	8.79299	4.10181	8.00751	9.3949	1.93499	11.0633	8.02275	13.8746	6.77928	4.22302	11.0653
ENSRNOG00000026857	293047	Kif7	kinesin family member 7	301.83	-0.189986	0.0898984	-2.11334	0.034572	0.215279	282.105	321.555	320.967	270.253	276.628	286.379	256.299	274.779	332.99	341.87	325.173	332.965
ENSRNOG00000015367	NA	NA	NA	1.38275	-1.87218	1.51543	-1.23541	0.216676	NA	0.595774	2.16973	0	0	1.04388	1.93499	0	0	6.93729	2.90541	0	1.00594
ENSRNOG00000015086	25629	Plin1	perilipin 1	29.3054	-1.4731	0.280692	-5.2481	1.54e-07	1.53e-05	15.5632	43.0477	21.5345	16.015	15.6582	13.545	11.0633	39.1109	43.6058	30.991	41.1745	60.3562
ENSRNOG00000015003	85249	Pex11a	peroxisomal biogenesis factor 11 alpha	343.199	0.0724515	0.0721398	1.00432	0.315224	0.69511	351.941	334.457	363.01	344.323	362.226	363.779	326.366	341.97	328.035	338.964	328.34	334.977
ENSRNOG00000026514	499189	Wdr93	WD repeat domain 93	9.42995	0.228602	0.435169	0.525317	0.599363	0.868138	10.18	8.67994	11.28	11.0103	12.5265	8.70748	7.37551	4.01138	11.8925	6.77928	12.6691	8.04749
ENSRNOG00000034206	NA	NA	NA	0	NA	NA	NA	NA	NA	0	0	0	0	0	0	0	0	0	0	0	0
ENSRNOG00000014951	308766	Mesp1	mesoderm posterior bHLH transcription factor 1	1.41409	-0.000955766	1.23261	-0.000775401	0.999381	NA	1.41914	1.40904	5.12726	1.00094	0	0.967497	0	2.00569	0.991042	1.93694	2.11151	0
ENSRNOG00000014925	293046	Mesp2	mesoderm posterior bHLH transcription factor 2	25.9717	-0.325419	0.29894	-1.08858	0.276341	0.657077	23.092	28.8514	34.8654	16.015	26.0969	14.5125	23.9704	34.0967	21.8029	30.0225	21.1151	37.2196
ENSRNOG00000014610	81641	Anpep	alanyl aminopeptidase, membrane	254.609	-0.318879	0.110224	-2.89301	0.00381565	0.0490353	226.557	282.662	264.567	226.212	182.679	219.622	239.704	296.842	275.51	320.563	283.998	236.395
ENSRNOG00000043141	683402	Ap3s2	adaptor related protein complex 3 subunit sigma 2	1102.27	-0.00818774	0.0559208	-0.146417	0.883592	0.970349	1099.44	1105.1	1171.07	1077.01	1122.17	1038.12	1088.81	1052.99	1182.31	1177.66	1046.25	1066.29
ENSRNOG00000014589	308765	Arpin	actin-related protein 2/3 complex inhibitor	391.878	0.00314589	0.0769595	0.0408772	0.967394	0.991714	392.412	391.343	422.486	338.317	417.551	392.804	390.902	406.152	380.56	411.599	382.183	376.22
ENSRNOG00000060197	NA	NA	NA	31.5454	-0.0703653	0.239092	-0.294302	0.768527	0.933986	30.8202	32.2706	41.0181	30.0282	29.2286	27.0899	26.7362	31.0882	42.6148	30.0225	27.4496	30.1781
ENSRNOG00000041999	NA	NA	NA	0	NA	NA	NA	NA	NA	0	0	0	0	0	0	0	0	0	0	0	0
ENSRNOG00000014278	293044	Zfp710	zinc finger protein 710	436.088	0.0415807	0.065904	0.630928	0.528088	0.833461	442.421	429.755	438.894	483.453	434.253	429.569	425.935	435.234	435.067	423.221	430.748	424.505
ENSRNOG00000047565	100911186	LOC100911186	enoyl-CoA hydratase, mitochondrial-like	0.299986	-0.596482	2.51595	-0.23708	0.812594	NA	0.205091	0.394881	1.02545	0	0	0	0	0	0	0.968469	0	1.00594
ENSRNOG00000047000	100911225	LOC100911225	fucose mutarotase-like	0.105576	-0.596473	3.16075	-0.188713	0.850318	NA	0	0.211151	0	0	0	0	0	0	0	0	1.05576	0
ENSRNOG00000013949	361596	Idh2	isocitrate dehydrogenase (NADP(+)) 2	2520.95	-0.0669137	0.0478249	-1.39914	0.161771	0.513378	2462.44	2579.47	2439.55	2599.44	2279.83	2548.39	2444.98	2405.82	2581.66	2753.36	2581.32	2575.2
ENSRNOG00000056324	102548818	LOC102548818	uncharacterized LOC102548818	0.587379	-0.988846	1.92277	-0.514282	0.607055	NA	0.368775	0.805982	0	0	0	0	1.84388	2.00569	0	0.968469	1.05576	0
ENSRNOG00000061327	102548889	LOC102548889	uncharacterized LOC102548889	1.894	0.749415	1.07098	0.699748	0.484085	NA	2.37157	1.41642	4.10181	0	2.08776	2.90249	2.76581	3.00853	0	0	1.05576	3.01781
ENSRNOG00000025167	293042	Sema4b	semaphorin 4B	555.225	0.0700601	0.058772	1.19207	0.233235	0.61376	568.865	541.585	575.279	567.532	583.528	580.498	537.49	524.487	543.091	566.554	542.658	531.134
ENSRNOG00000033498	81823	Cib1	calcium and integrin binding 1	314.59	0.030544	0.0898114	0.340091	0.733788	0.921072	317.986	311.195	360.959	353.331	275.584	310.567	289.489	294.836	315.151	322.5	315.671	307.816
ENSRNOG00000025003	NA	NA	NA	115.491	0.156459	0.148616	1.05277	0.292446	0.672585	121.785	109.197	159.971	96.0901	110.651	131.58	110.633	102.29	98.1131	117.185	107.687	120.712
ENSRNOG00000056362	308762	Ttll13	tubulin tyrosine ligase-like family, member 13	36.5597	-0.0774161	0.237202	-0.326372	0.744143	0.925083	35.6276	37.4919	45.1199	37.0347	33.4041	36.7649	25.8143	36.1024	29.7313	51.3289	40.1187	30.1781
ENSRNOG00000013553	499191	Ngrn	neugrin, neurite outgrowth associated	2104.21	0.00929479	0.044233	0.210133	0.833564	0.955752	2111.15	2097.27	2115.51	2061.93	2240.16	2164.29	1973.87	2100.96	2016.77	2048.31	2170.63	2149.69
ENSRNOG00000013149	64060	Vps33b	VPS33B, late endosome and lysosome associated	790.8	0.0641749	0.0576552	1.11308	0.265674	0.6473	808.481	773.118	761.911	805.756	854.936	821.405	798.398	768.178	802.744	814.483	777.036	703.149
ENSRNOG00000013057	308761	Prc1	protein regulator of cytokinesis 1	52.9161	-0.47832	0.19564	-2.4449	0.0144892	0.125027	44.2101	61.622	42.0436	45.0422	48.0184	43.5374	42.4092	49.1394	75.3192	45.5181	70.7356	67.3977
ENSRNOG00000042059	308760	Rccd1	RCC1 domain containing 1	67.1393	-0.079698	0.17943	-0.444174	0.656917	0.890114	65.2966	68.9819	58.4508	78.0732	75.1592	49.3424	65.4576	58.165	82.2565	58.1082	74.9586	71.4215
ENSRNOG00000012357	308759	Unc45a	unc-45 myosin chaperone A	1268.67	-0.105276	0.0541596	-1.94381	0.0519187	0.278209	1222.53	1314.8	1344.37	1186.11	1234.91	1135.84	1211.43	1262.58	1290.34	1365.54	1383.04	1272.51
ENSRNOG00000058477	NA	NA	NA	0	NA	NA	NA	NA	NA	0	0	0	0	0	0	0	0	0	0	0	0
ENSRNOG00000012236	308758	Hddc3	HD domain containing 3	770.404	-0.0261306	0.065735	-0.397515	0.690988	0.903923	763.537	777.271	798.828	793.744	715.056	722.72	787.335	743.107	847.341	837.726	715.802	742.381
ENSRNOG00000012055	308757	Man2a2	mannosidase, alpha, class 2A, member 2	3314.53	0.0229274	0.0345379	0.663833	0.506797	0.823969	3340.79	3288.28	3242.48	3243.04	3418.7	3474.28	3325.43	3301.36	3315.03	3196.92	3261.23	3366.87
ENSRNOG00000011683	361597	Fes	FES proto-oncogene, tyrosine kinase	102.465	0.0820174	0.151551	0.541186	0.58838	0.863368	105.39	99.5405	128.182	105.099	93.949	110.295	89.428	75.2133	109.015	92.973	110.854	109.647
ENSRNOG00000011352	54281	Furin	furin (paired basic amino acid cleaving enzyme)	1197.01	-0.056229	0.0476135	-1.18095	0.237624	0.619272	1173.35	1220.67	1193.63	1136.07	1129.48	1163.9	1243.69	1184.36	1186.28	1199.93	1275.35	1257.42
ENSRNOG00000011213	308755	Blm	BLM RecQ like helicase	134.877	0.0806631	0.126472	0.637796	0.523607	0.831022	138.608	131.146	143.563	161.151	119.002	119.97	149.354	140.398	127.844	118.153	122.468	146.867
ENSRNOG00000011975	365297	Crtc3	CREB regulated transcription coactivator 3	189.223	-0.0714201	0.100759	-0.708821	0.478436	0.806418	184.486	193.961	187.658	208.195	157.626	179.954	188.997	196.557	195.235	200.473	198.482	179.057
ENSRNOG00000061889	NA	NA	NA	4.18983	0.114528	0.611801	0.187198	0.851506	NA	4.35108	4.02858	5.12726	4.00375	3.13163	5.80498	3.68775	5.01422	3.96417	3.87388	5.27878	2.01187
ENSRNOG00000012002	361598	Iqgap1	IQ motif containing GTPase activating protein 1	1395.18	0.024438	0.0577067	0.423486	0.671941	0.896925	1406.73	1383.63	1436.66	1527.43	1246.39	1354.5	1468.65	1364.87	1329.98	1349.08	1454.83	1419.38
ENSRNOG00000022164	683603	Zscan2	zinc finger and SCAN domain containing 2	209.131	0.0588072	0.103868	0.566173	0.571276	0.855537	213.35	204.911	246.109	213.2	187.898	216.719	202.826	189.538	203.164	207.252	236.489	188.11
ENSRNOG00000010664	308751	Wdr73	WD repeat domain 73	333.577	-0.15259	0.0779139	-1.95845	0.0501774	0.27124	315.926	351.228	300.458	352.33	299.593	320.242	307.005	362.027	362.721	350.586	357.901	322.906
ENSRNOG00000011011	499194	Nmb	neuromedin B	70.6418	1.37977	0.234091	5.89415	3.77e-09	5.81e-07	102.084	39.1999	75.8835	152.143	126.309	84.1723	71.9112	43.1223	28.7402	39.7072	41.1745	43.2553
ENSRNOG00000011029	65166	Sec11a	SEC11 homolog A, signal peptidase complex subunit	820.613	-0.118853	0.0707381	-1.68018	0.0929218	0.383798	786.871	854.356	751.657	920.864	736.978	802.055	722.8	865.454	787.878	894.866	861.496	862.087
ENSRNOG00000060206	293038	Zfp592	zinc finger protein 592	1333.22	-0.0463302	0.0469294	-0.987231	0.323529	0.701173	1311.7	1354.74	1324.88	1308.23	1261	1369.98	1294.4	1421.03	1408.27	1289.03	1357.7	1297.66
ENSRNOG00000011659	365298	Alpk3	alpha-kinase 3	92.9071	0.662163	0.151097	4.38237	1.17e-05	0.00057132	113.883	71.9316	101.52	119.112	112.739	118.035	118.008	66.1877	71.355	93.9415	72.8471	55.3265
ENSRNOG00000060573	NA	NA	NA	0	NA	NA	NA	NA	NA	0	0	0	0	0	0	0	0	0	0	0	0
ENSRNOG00000018940	116642	Slc28a1	solute carrier family 28 member 1	7.37715	0.30913	0.546379	0.565779	0.571544	0.855537	8.18913	6.56517	14.3563	13.0122	4.17551	3.86999	5.53163	5.01422	6.93729	11.6216	4.22302	5.02968
ENSRNOG00000019005	308776	Pde8a	phosphodiesterase 8A	807.76	0.107741	0.0712519	1.51211	0.130506	0.460799	838.023	777.498	960.849	808.758	824.664	802.055	793.789	792.247	684.81	786.397	777.036	846.998
ENSRNOG00000051409	NA	NA	NA	0	NA	NA	NA	NA	NA	0	0	0	0	0	0	0	0	0	0	0	0
ENSRNOG00000019106	29286	Rps17	ribosomal protein S17	2171.08	-0.0688304	0.048242	-1.42677	0.153645	0.502024	2119.19	2222.96	2173.96	2261.12	1976.06	2137.2	2047.62	2173.16	2101.01	2274.93	2360.67	2205.01
ENSRNOG00000019161	293056	Cpeb1	cytoplasmic polyadenylation element binding protein 1	1702.39	0.190964	0.0572207	3.33733	0.000845878	0.0165452	1815.16	1589.61	1852.99	1957.84	1914.47	1726.98	1623.53	1592.52	1534.13	1538.9	1580.47	1702.04
ENSRNOG00000019249	308777	Ap3b2	adaptor related protein complex 3 subunit beta 2	6057.74	0.117165	0.0422966	2.77007	0.00560445	0.0654133	6304.09	5811.39	6502.39	6107.73	6727.79	6383.55	5798.99	5842.57	5858.05	5964.8	5762.31	5629.22
ENSRNOG00000036981	100360933	LOC100360933	cDNA sequence BC048679-like	4.51024	-0.465061	0.622518	-0.747064	0.455025	0.79285	3.80234	5.21814	3.07636	4.00375	6.26327	2.90249	2.76581	10.0284	2.97313	4.84235	4.22302	4.02374
ENSRNOG00000055316	NA	NA	NA	1.46466	0.966515	1.27939	0.755451	0.449978	NA	1.93684	0.992485	0	3.00282	0	4.83749	1.84388	0	1.98208	0.968469	0	2.01187
ENSRNOG00000044894	102466617	Scarna15	small Cajal body-specific RNA 15	0	NA	NA	NA	NA	NA	0	0	0	0	0	0	0	0	0	0	0	0
ENSRNOG00000019278	308779	Fsd2	fibronectin type III and SPRY domain containing 2	22.1007	0.124936	0.306708	0.407346	0.683754	0.901271	23.0622	21.1392	34.8654	28.0263	16.702	14.5125	21.2046	18.0512	17.8388	19.3694	24.2824	26.1543
ENSRNOG00000053477	NA	NA	NA	0	NA	NA	NA	NA	NA	0	0	0	0	0	0	0	0	0	0	0	0
ENSRNOG00000054102	NA	NA	NA	0	NA	NA	NA	NA	NA	0	0	0	0	0	0	0	0	0	0	0	0
ENSRNOG00000028113	293057	Whamm	WASP homolog associated with actin, golgi membranes and microtubules	365.021	0.0711455	0.0812539	0.875595	0.38125	0.744827	374.221	355.821	366.087	364.342	409.2	399.576	331.898	338.961	377.587	363.176	325.173	374.208
ENSRNOG00000061450	29547	Homer2	homer scaffold protein 2	277.504	-0.0648068	0.11204	-0.578428	0.562975	0.851992	271.179	283.829	312.763	260.244	239.048	271.867	271.972	315.896	223.975	276.014	334.674	268.585
ENSRNOG00000060363	NA	NA	NA	0	NA	NA	NA	NA	NA	0	0	0	0	0	0	0	0	0	0	0	0
ENSRNOG00000019426	293058	Ramac	RNA guanine-7 methyltransferase activating subunit	869.393	0.135054	0.0579491	2.33057	0.0197762	0.152323	910.159	828.626	894.195	890.835	939.49	977.172	849.105	808.292	878.063	843.537	846.716	766.523
ENSRNOG00000052273	293059	RGD1305713	similar to RIKEN cDNA 3110040N11	468.347	0.00677743	0.0618692	0.109545	0.912771	0.977356	469.446	467.249	459.403	482.452	464.526	479.879	460.969	454.288	487.593	466.802	470.867	456.695
ENSRNOG00000019529	293060	Btbd1	BTB domain containing 1	6614.55	0.0104852	0.0281129	0.372966	0.709174	0.910448	6638.93	6590.18	6500.34	6553.15	6881.24	6727.98	6531.93	6641.84	6610.25	6648.54	6464.39	6585.86
ENSRNOG00000055017	NA	NA	NA	0	NA	NA	NA	NA	NA	0	0	0	0	0	0	0	0	0	0	0	0
ENSRNOG00000019662	361600	Tm6sf1	transmembrane 6 superfamily member 1	649.865	0.122972	0.0619287	1.98571	0.0470656	0.260841	677.558	622.172	668.595	669.628	671.214	647.256	731.097	657.866	646.159	636.284	567.996	602.556
ENSRNOG00000019740	252941	Hdgfl3	HDGF like 3	3020.6	0.0176721	0.0339139	0.521089	0.602305	0.868928	3039.17	3002.04	2901.01	3069.88	3160.86	3065.03	2999.06	3030.59	2968.17	3007.1	3024.74	2979.58
ENSRNOG00000019770	365299	Bnc1	basonuclin 1	0	NA	NA	NA	NA	NA	0	0	0	0	0	0	0	0	0	0	0	0
ENSRNOG00000019776	81921	Sh3gl3	SH3 domain containing GRB2 like 3, endophilin A3	1258.29	-0.0683745	0.0467388	-1.46291	0.143493	0.484692	1228.65	1287.93	1233.62	1165.09	1320.51	1199.7	1224.33	1331.78	1258.62	1273.54	1269.02	1306.71
ENSRNOG00000010840	308787	Adamtsl3	ADAMTS-like 3	197.576	-0.581574	0.293578	-1.98099	0.0475928	0.262361	158.305	236.848	247.134	183.172	88.7296	148.027	124.462	311.884	198.208	278.919	232.266	162.962
ENSRNOG00000026296	293061	Saxo2	stabilizer of axonemal microtubules 2	4.20248	0.124099	0.633011	0.196045	0.844575	NA	4.39253	4.01244	4.10181	6.00563	5.21939	3.86999	2.76581	7.01991	3.96417	1.93694	2.11151	5.02968
ENSRNOG00000032723	308789	Efl1	elongation factor like GTPase 1	542.987	0.048207	0.0645732	0.746548	0.455337	0.79285	552.069	533.905	544.515	576.541	564.738	519.546	555.007	518.47	520.297	510.383	527.878	592.496
ENSRNOG00000059239	NA	NA	NA	0	NA	NA	NA	NA	NA	0	0	0	0	0	0	0	0	0	0	0	0
ENSRNOG00000042010	NA	NA	NA	0	NA	NA	NA	NA	NA	0	0	0	0	0	0	0	0	0	0	0	0
ENSRNOG00000025142	308790	Mex3b	mex-3 RNA binding family member B	252.298	-0.0976697	0.0871429	-1.1208	0.262373	0.644193	243.616	260.98	246.109	232.218	229.653	260.257	249.845	254.722	243.796	262.455	292.444	251.484
ENSRNOG00000044405	NA	NA	NA	0.791896	-0.746153	1.55378	-0.480218	0.631073	NA	0.593351	0.990441	0	1.00094	1.04388	0	0.921938	0	0.991042	2.90541	1.05576	0
ENSRNOG00000054650	NA	NA	NA	0	NA	NA	NA	NA	NA	0	0	0	0	0	0	0	0	0	0	0	0
ENSRNOG00000059905	NA	NA	NA	0	NA	NA	NA	NA	NA	0	0	0	0	0	0	0	0	0	0	0	0
ENSRNOG00000058913	NA	NA	NA	0	NA	NA	NA	NA	NA	0	0	0	0	0	0	0	0	0	0	0	0
ENSRNOG00000025088	293065	Tmc3	transmembrane channel-like 3	0.211151	-1.17355	3.16075	-0.371287	0.710423	NA	0	0.422302	0	0	0	0	0	0	0	0	2.11151	0
ENSRNOG00000025052	502348	Stard5	StAR-related lipid transfer domain containing 5	206.126	0.211922	0.148806	1.42415	0.154403	0.502848	221.149	191.104	271.745	216.203	178.503	185.759	253.533	164.466	149.647	184.009	228.043	229.353
ENSRNOG00000011680	116996	Il16	interleukin 16	151.089	0.151348	0.128965	1.17356	0.240572	0.62301	159.094	143.084	179.454	183.172	151.362	143.19	138.291	127.361	123.88	171.419	149.917	142.843
ENSRNOG00000012301	308794	Cfap161	cilia and flagella associated protein 161	16.3677	0.1274	0.344678	0.36962	0.711666	0.911574	17.0499	15.6856	12.3054	24.0225	10.4388	14.5125	23.9704	12.0341	18.8298	14.527	17.9478	15.089
ENSRNOG00000012349	308795	Tlnrd1	talin rod domain containing 1	771.603	0.0627612	0.0605042	1.0373	0.299594	0.680128	788.17	755.035	824.464	706.663	771.426	803.023	835.276	747.119	734.362	718.604	784.426	790.666
ENSRNOG00000012366	308796	Mesd	mesoderm development LRP chaperone	4280.89	0.138936	0.0565354	2.45751	0.0139904	0.121946	4487.15	4074.63	4385.86	4416.14	5010.61	4665.27	3957.88	3977.28	3867.04	4180.88	4150.17	4197.77
ENSRNOG00000012442	308797	Cemip	cell migration inducing hyaluronidase	366.11	-0.482811	0.096393	-5.00877	5.48e-07	4.41e-05	305.591	426.628	348.654	312.293	308.988	298.957	259.065	370.049	450.924	410.631	409.633	491.903
ENSRNOG00000012683	361601	Abhd17c	abhydrolase domain containing 17C	350.38	-0.121652	0.088145	-1.38013	0.167545	0.520426	335.689	365.07	363.01	368.345	313.163	325.079	308.849	397.126	339.927	339.933	339.953	408.41
ENSRNOG00000056856	NA	NA	NA	0.196941	-0.0194041	3.16075	-0.00613909	0.995102	NA	0.200188	0.193694	0	1.00094	0	0	0	0	0	0.968469	0	0
ENSRNOG00000055810	NA	NA	NA	0.80265	-0.738534	1.45349	-0.508112	0.611374	NA	0.607366	0.997934	1.02545	0	1.04388	0.967497	0	0	0.991042	1.93694	1.05576	1.00594
ENSRNOG00000013017	25243	Arnt2	aryl hydrocarbon receptor nuclear translocator 2	8227.25	0.030978	0.0344464	0.899308	0.368489	0.737615	8315.99	8138.5	8254.89	8228.72	8566.06	8514.94	8015.33	8134.07	7943.2	8352.08	7785.14	8478.03
ENSRNOG00000013223	29383	Fah	fumarylacetoacetate hydrolase	1005.64	0.218278	0.0606031	3.60177	0.000316058	0.00785439	1081.61	929.678	1194.65	1094.03	1026.13	1066.18	1027.04	933.648	923.651	853.221	925.897	1011.97
ENSRNOG00000013506	293067	Zfand6	zinc finger AN1-type containing 6	1139.84	0.0202542	0.0485025	0.417591	0.676246	0.89904	1147.55	1132.13	1134.15	1189.12	1082.5	1144.55	1187.46	1132.21	1062.4	1136.98	1179.28	1149.79
ENSRNOG00000061807	NA	NA	NA	0	NA	NA	NA	NA	NA	0	0	0	0	0	0	0	0	0	0	0	0
ENSRNOG00000041552	NA	NA	NA	0	NA	NA	NA	NA	NA	0	0	0	0	0	0	0	0	0	0	0	0
ENSRNOG00000047724	690082	LOC690082	similar to melanoma ubiquitous mutated protein	0	NA	NA	NA	NA	NA	0	0	0	0	0	0	0	0	0	0	0	0
ENSRNOG00000050177	100366231	LOC100366231	X-linked lymphocyte-regulated 5C-like	0.193597	-0.0194041	3.16075	-0.00613909	0.995102	NA	0.193499	0.193694	0	0	0	0.967497	0	0	0	0.968469	0	0
ENSRNOG00000047630	100911047	LOC100911047	X-linked lymphocyte-regulated protein 3A-like	0.290541	-1.6802	3.14225	-0.534714	0.592848	NA	0	0.581082	0	0	0	0	0	0	0	2.90541	0	0
ENSRNOG00000037327	501661	F8a1	coagulation factor VIII-associated 1	663.331	0.0746515	0.0671346	1.11197	0.266153	0.647371	680.59	646.071	683.977	674.633	741.153	617.263	685.922	682.937	663.998	645.969	664.07	573.384
ENSRNOG00000047110	690041	Xlr3a	X-linked lymphocyte-regulated 3A	0	NA	NA	NA	NA	NA	0	0	0	0	0	0	0	0	0	0	0	0
ENSRNOG00000048244	100366231	LOC100366231	X-linked lymphocyte-regulated 5C-like	0	NA	NA	NA	NA	NA	0	0	0	0	0	0	0	0	0	0	0	0
ENSRNOG00000046157	100911148	LOC100911148	PWWP domain-containing protein MUM1-like	0	NA	NA	NA	NA	NA	0	0	0	0	0	0	0	0	0	0	0	0
ENSRNOG00000060631	NA	NA	NA	0	NA	NA	NA	NA	NA	0	0	0	0	0	0	0	0	0	0	0	0
ENSRNOG00000057535	NA	NA	NA	0	NA	NA	NA	NA	NA	0	0	0	0	0	0	0	0	0	0	0	0
ENSRNOG00000056445	NA	NA	NA	0	NA	NA	NA	NA	NA	0	0	0	0	0	0	0	0	0	0	0	0
ENSRNOG00000056733	NA	NA	NA	0	NA	NA	NA	NA	NA	0	0	0	0	0	0	0	0	0	0	0	0
ENSRNOG00000057423	NA	NA	NA	0	NA	NA	NA	NA	NA	0	0	0	0	0	0	0	0	0	0	0	0
ENSRNOG00000059330	NA	NA	NA	0.102545	0.557668	3.16075	0.176436	0.859952	NA	0.205091	0	1.02545	0	0	0	0	0	0	0	0	0
ENSRNOG00000046080	NA	NA	NA	0	NA	NA	NA	NA	NA	0	0	0	0	0	0	0	0	0	0	0	0
ENSRNOG00000054930	NA	NA	NA	0	NA	NA	NA	NA	NA	0	0	0	0	0	0	0	0	0	0	0	0
ENSRNOG00000024016	293989	Cyp2c6v1	cytochrome P450, family 2, subfamily C, polypeptide 6, variant 1	0.0921938	0.557668	3.16075	0.176436	0.859952	NA	0.184388	0	0	0	0	0	0.921938	0	0	0	0	0
ENSRNOG00000061221	NA	NA	NA	0	NA	NA	NA	NA	NA	0	0	0	0	0	0	0	0	0	0	0	0
ENSRNOG00000054509	NA	NA	NA	0	NA	NA	NA	NA	NA	0	0	0	0	0	0	0	0	0	0	0	0
ENSRNOG00000021405	29298	Cyp2c7	cytochrome P450, family 2, subfamily c, polypeptide 7	0	NA	NA	NA	NA	NA	0	0	0	0	0	0	0	0	0	0	0	0
[truncated: 30,403 more rows]

## Sheet: Ageing DEGs
ensembl_gene_id	entrezgene_ID	external_gene_name	description	baseMean	log2FoldChange	lfcSE	stat	pvalue	padj	mean.control	mean.dehydrated	Sample_A1_S52	Sample_A2_S53	Sample_A4_S54	Sample_A5_S55	Sample_A6_S56	Sample_C1_S62	Sample_C2_S63	Sample_C4_S64	Sample_C5_S65	Sample_C6_S66
ENSRNOG00000015860	25024	Gipr	gastric inhibitory polypeptide receptor	195.703	1.82756	0.151421	12.0694	1.53e-33	2.51e-29	305.264	86.1427	383.519	261.245	290.198	282.509	308.849	82.2332	77.3013	82.3199	122.468	66.3918
ENSRNOG00000003897	29393	Col1a1	collagen type I alpha 1 chain	1404.05	-1.64521	0.145071	-11.3407	8.25e-30	6.74e-26	680.176	2127.93	734.224	788.74	456.175	707.24	714.502	2193.22	2424.09	1973.74	1890.86	2157.73
ENSRNOG00000015599	362211	Mall	mal, T-cell differentiation protein-like	154.178	-1.43572	0.133033	-10.7923	3.74e-27	2.04e-23	83.3442	225.011	87.1635	114.107	80.3786	68.6923	66.3795	222.631	222.984	218.874	231.21	229.353
ENSRNOG00000010947	81707	Mmp14	matrix metallopeptidase 14	825.984	-0.833695	0.0818291	-10.1882	2.24e-24	9.15e-21	593.727	1058.24	619.373	668.627	501.061	576.628	602.948	1192.38	1006.9	1132.14	963.905	995.877
ENSRNOG00000043304	689616	Apcdd1	APC down-regulated 1	1052.79	-0.698207	0.0692456	-10.0831	6.56e-24	2.15e-20	803.101	1302.48	820.362	865.812	872.682	684.988	771.662	1315.73	1383.49	1226.08	1360.87	1226.24
ENSRNOG00000058645	116640	Tnc	tenascin C	953.086	-0.702243	0.0719806	-9.75601	1.74e-22	4.74e-19	725.467	1180.7	699.359	747.701	686.872	741.103	752.302	1078.06	1028.7	1283.22	1208.84	1304.7
ENSRNOG00000015445	25263	Mal	mal, T-cell differentiation protein	5100.98	-0.673835	0.0705356	-9.55312	1.26e-21	2.94e-18	3930.7	6271.27	4268.96	3710.48	3775.71	3389.14	4509.2	6307.89	6182.12	5712.03	6729.38	6424.91
ENSRNOG00000048036	58982	Ncan	neurocan	2986.04	-0.406782	0.0431483	-9.42754	4.2e-21	8.45e-18	2567.74	3404.34	2537.99	2514.36	2580.47	2519.36	2686.53	3212.11	3445.85	3401.26	3290.79	3671.67
ENSRNOG00000000341	302248	Nid2	nidogen 2	392.358	-0.865766	0.0919382	-9.41682	4.65e-21	8.45e-18	278.039	506.677	314.814	311.292	223.39	283.477	257.221	484.374	507.413	534.595	534.212	472.79
ENSRNOG00000031643	308912	Dchs1	dachsous cadherin-related 1	1219.31	-0.499046	0.0543527	-9.18163	4.25e-20	6.94e-17	1010.46	1428.15	945.467	1052.99	1018.82	1005.23	1029.8	1343.81	1348.81	1512.75	1408.38	1527.01
ENSRNOG00000034174	499925	Bpifb4	BPI fold containing family B, member 4	44.6753	2.32542	0.253838	9.16104	5.14e-20	7.64e-17	74.5114	14.8392	104.596	62.0582	68.8959	70.6273	66.3795	14.0398	14.8656	13.5586	11.6133	20.1187
ENSRNOG00000050697	252929	Ctsz	cathepsin Z	985.478	0.745448	0.0827993	9.00307	2.19e-19	2.99e-16	1234.78	736.18	1275.66	1393.31	1315.29	1116.49	1073.14	681.934	694.72	849.347	752.754	702.144
ENSRNOG00000013948	252832	Zc3hav1	zinc finger CCCH-type containing, antiviral 1	651.885	0.573984	0.0640954	8.95515	3.39e-19	4.27e-16	779.928	523.842	746.529	837.786	746.373	837.853	731.097	535.519	497.503	551.059	512.041	523.087
ENSRNOG00000042860	680415	Pappa2	pappalysin 2	287.021	-1.40007	0.158824	-8.81522	1.19e-18	1.4e-15	157.688	416.354	187.658	129.121	110.651	207.044	153.964	316.899	457.861	460.023	362.124	484.861
ENSRNOG00000007637	313339	Acer2	alkaline ceramidase 2	464.074	0.97571	0.111539	8.74768	2.18e-18	2.37e-15	615.285	312.863	597.839	460.432	699.398	713.045	605.713	301.856	268.572	335.09	317.782	341.012
ENSRNOG00000021157	50654	Ctss	cathepsin S	3533.11	0.494269	0.056624	8.72896	2.57e-18	2.63e-15	4132.74	2933.49	4503.79	3967.72	3974.04	4424.36	3793.78	3049.65	3107.91	2956.74	2715.4	2837.75
ENSRNOG00000028677	361346	LOC361346	similar to chromosome 18 open reading frame 54	460.362	0.862102	0.0991867	8.69171	3.57e-18	3.43e-15	593.932	326.793	541.439	523.491	729.671	578.563	596.494	324.921	287.402	305.068	348.399	368.173
ENSRNOG00000023338	64521	Tspan2	tetraspanin 2	4387.4	-0.409899	0.0472913	-8.66754	4.42e-18	4.01e-15	3768.35	5006.45	3874.16	3958.71	3772.57	3484.93	3751.37	4931.99	5338.74	4610.88	5067.63	5083
ENSRNOG00000015159	24784	Slc9a3	solute carrier family 9 member A3	169.373	1.91805	0.222162	8.63356	5.95e-18	5.12e-15	267.899	70.8471	473.759	214.201	218.17	236.069	197.295	51.145	74.3281	79.4145	73.9029	75.4452
ENSRNOG00000012811	311331	Spint1	serine peptidase inhibitor, Kunitz type 1	290.032	0.7316	0.0856296	8.54377	1.3e-17	1.06e-14	362.182	217.882	359.934	345.324	379.972	374.421	351.258	237.674	231.904	220.811	184.757	214.264
ENSRNOG00000059500	246060	Cdkn1c	cyclin-dependent kinase inhibitor 1C	606.391	-0.773314	0.0906907	-8.52694	1.5e-17	1.17e-14	447.564	765.219	491.192	484.454	367.445	440.211	454.516	878.491	764.093	738.942	789.705	654.864
ENSRNOG00000028930	79128	Dab2	DAB adaptor protein 2	1347.55	-0.648865	0.0779108	-8.32831	8.2e-17	6.1e-14	1049.44	1645.67	1191.58	1134.06	842.41	1041.03	1038.1	1750.97	1604.5	1535.02	1623.75	1714.12
ENSRNOG00000018951	363457	Col4a5	collagen type IV alpha 5 chain	940.384	-0.70074	0.0846458	-8.27849	1.25e-16	8.87e-14	716.355	1164.41	785.497	793.744	553.255	763.355	685.922	1146.25	1163.48	1233.83	1088.48	1190.02
ENSRNOG00000046834	24232	C3	complement C3	1105.11	1.29855	0.157666	8.23607	1.78e-16	1.21e-13	1571.31	638.914	1640.72	1514.42	1406.1	1376.75	1918.55	452.283	572.822	665.338	772.813	731.316
ENSRNOG00000018159	79124	Anxa4	annexin A4	640.089	0.513871	0.0625633	8.21361	2.15e-16	1.4e-13	752.805	527.373	759.86	757.711	718.188	717.883	810.384	550.561	506.422	557.838	533.156	488.885
ENSRNOG00000004517	24482	Igf1	insulin-like growth factor 1	120.996	-1.19448	0.147195	-8.11491	4.86e-16	3.06e-13	73.4572	168.535	77.9344	66.0619	59.501	71.5948	92.1938	140.398	180.37	155.923	166.809	199.175
ENSRNOG00000016552	29637	Hmgcs1	3-hydroxy-3-methylglutaryl-CoA synthase 1	11013	-0.412676	0.0511278	-8.07147	6.95e-16	4.06e-13	9448.29	12577.6	9054.75	9736.13	9368.8	9719.48	9362.28	12489.4	12057	11354.3	13029.1	13958.4
ENSRNOG00000003357	84032	Col3a1	collagen type III alpha 1 chain	2625.97	-1.30553	0.161708	-8.0734	6.84e-16	4.06e-13	1512.72	3739.23	1463.32	2078.95	1057.45	1563.48	1400.42	3894.04	3573.7	3857.41	3932.69	3438.29
ENSRNOG00000006090	29151	Ucn	urocortin	136.605	3.07963	0.385338	7.99203	1.33e-15	7.48e-13	244.322	28.8871	183.556	152.143	440.517	315.404	129.993	23.0654	23.785	31.9595	26.3939	39.2315
ENSRNOG00000020467	338475	Nrep	neuronal regeneration related protein	376.045	-0.589894	0.0748879	-7.87702	3.35e-15	1.83e-12	300.048	452.041	282	299.281	303.769	279.607	335.586	434.231	468.763	437.748	469.811	449.654
ENSRNOG00000025745	767613	Gpr17	G protein-coupled receptor 17	438.257	-0.76986	0.0986795	-7.80162	6.11e-15	3.22e-12	324.085	552.429	364.036	281.264	339.26	327.014	308.849	553.57	606.518	447.433	528.933	625.692
ENSRNOG00000016281	290905	Col4a1	collagen type IV alpha 1 chain	2048.62	-0.454313	0.0593	-7.66127	1.84e-14	9.41e-12	1728.74	2368.51	1783.26	1844.73	1721.36	1610.88	1683.46	2365.71	2595.54	2088.02	2451.46	2341.82
ENSRNOG00000025001	29569	Pcolce	procollagen C-endopeptidase enhancer	623.995	-0.856455	0.111908	-7.65322	1.96e-14	9.63e-12	443.979	804.011	551.693	457.429	301.681	471.171	437.921	839.38	796.798	835.789	766.478	781.612
ENSRNOG00000016957	25662	Igfbp2	insulin-like growth factor binding protein 2	1815.02	-1.03902	0.135812	-7.65045	2e-14	9.63e-12	1188.29	2441.75	1460.24	1323.24	816.313	1250.97	1090.65	2545.22	2439.95	2490.9	2297.32	2435.37
ENSRNOG00000047300	25245	Bdkrb2	bradykinin receptor B2	57.4258	-1.49978	0.198194	-7.56723	3.81e-14	1.78e-11	30.0751	84.7765	35.8908	27.0253	36.5357	24.1874	26.7362	79.2247	100.095	68.7613	80.2374	95.5639
ENSRNOG00000016831	29345	Serpinh1	serpin family H member 1	2125.56	-0.49187	0.0652504	-7.53818	4.77e-14	2.16e-11	1766.61	2484.52	1978.1	1778.67	1503.18	1892.42	1680.69	2403.82	2470.67	2405.68	2516.92	2625.49
ENSRNOG00000052444	500011	Samd9	sterile alpha motif domain containing 9	797.686	0.437144	0.0585046	7.47197	7.9e-14	3.49e-11	917.621	677.751	871.635	930.873	893.56	924.927	967.113	626.778	712.559	722.478	641.899	685.043
ENSRNOG00000009227	83518	Aplnr	apelin receptor	1004.23	-0.592101	0.0795437	-7.44372	9.79e-14	4.21e-11	801.158	1207.3	791.649	942.884	738.022	823.34	709.892	1164.3	1204.12	1292.91	1069.48	1305.7
ENSRNOG00000051704	689949	Zfp185	zinc finger protein 185	80.1036	-1.41069	0.190431	-7.40791	1.28e-13	5.38e-11	43.8933	116.314	55.3744	51.0479	48.0184	29.9924	35.0337	109.31	130.817	92.973	106.631	141.837
ENSRNOG00000061484	287899	Adamts2	ADAM metallopeptidase with thrombospondin type 1 motif, 2	336.779	-0.671558	0.0908372	-7.39298	1.44e-13	5.87e-11	259.944	413.613	252.261	250.235	276.628	287.347	233.25	382.084	439.031	471.644	377.96	397.345
ENSRNOG00000018950	307855	Fa2h	fatty acid 2-hydroxylase	1521.81	-0.736371	0.0996689	-7.38817	1.49e-13	5.94e-11	1141.55	1902.06	1262.33	1111.04	1101.29	1021.68	1211.43	1862.28	1690.72	1513.72	2096.73	2346.85
ENSRNOG00000008837	25698	Ass1	argininosuccinate synthase 1	1509.19	0.631446	0.0859184	7.34937	1.99e-13	7.75e-11	1834.44	1183.95	1629.44	1885.77	2051.22	1724.08	1881.68	986.798	1273.49	1398.47	1143.38	1117.6
ENSRNOG00000060020	300220	C1ql4	complement C1q like 4	96.1883	-1.21176	0.166373	-7.28342	3.25e-13	1.24e-10	57.9765	134.4	62.5526	68.0638	44.8867	59.9848	54.3944	104.296	143.701	115.248	147.806	160.95
ENSRNOG00000003253	64192	Qdpr	quinoid dihydropteridine reductase	7389.53	0.423476	0.058263	7.26836	3.64e-13	1.32e-10	8466.49	6312.57	8914.26	9250.67	8051.43	7745.78	8370.28	6755.16	5774.8	6493.59	5933.35	6605.98
ENSRNOG00000017725	25702	Pnlip	pancreatic lipase	69.9671	-1.45297	0.199884	-7.26905	3.62e-13	1.32e-10	37.3249	102.609	30.7636	45.0422	28.1847	31.9274	50.7066	127.361	102.077	86.1938	111.91	85.5046
ENSRNOG00000020206	171293	Ctsd	cathepsin D	15026.5	0.275676	0.0384295	7.17356	7.31e-13	2.6e-10	16458.1	13594.8	16590.8	17269.2	16853.4	16069.2	15507.9	13150.3	13038.1	14177.4	13863.1	13745.1
ENSRNOG00000006867	362733	Etv1	ets variant 1	1143.11	0.484791	0.0680017	7.1291	1.01e-12	3.51e-10	1333.41	952.8	1296.17	1424.34	1362.26	1411.58	1172.7	982.787	831.484	970.406	1015.64	963.687
ENSRNOG00000045829	445442	Thbs1	thrombospondin 1	263.706	-0.874595	0.123667	-7.07219	1.53e-12	5.2e-10	186.021	341.39	197.912	194.182	145.099	199.304	193.607	415.177	366.685	268.266	339.953	316.87
ENSRNOG00000023548	316638	Sned1	sushi, nidogen and EGF-like domains 1	1177.3	-0.499755	0.0709595	-7.04283	1.88e-12	6.29e-10	975.466	1379.13	1147.48	1012.95	835.102	942.342	939.455	1432.06	1342.86	1415.9	1361.92	1342.92
ENSRNOG00000007234	25427	Cyp51	cytochrome P450, family 51	6416.97	-0.445541	0.063334	-7.03479	2e-12	6.53e-10	5433.86	7400.07	5186.74	5733.38	5550.3	5575.69	5123.21	6907.59	7026.49	6728.92	7800.98	8536.38
ENSRNOG00000011134	309368	Lama2	laminin subunit alpha 2	775.734	-0.410386	0.0590734	-6.94706	3.73e-12	1.17e-09	666.278	885.19	682.951	715.671	623.195	654.996	654.576	883.506	908.785	932.636	809.764	891.259
ENSRNOG00000055962	25181	Bgn	biglycan	3187.65	-0.602075	0.0866473	-6.94857	3.69e-12	1.17e-09	2532.03	3843.26	3025.09	2621.46	2017.82	2639.33	2356.47	4092.61	3492.43	4194.44	3665.58	3771.26
ENSRNOG00000017123	24223	B2m	beta-2 microglobulin	16414	0.267009	0.0384741	6.93998	3.92e-12	1.19e-09	17928.7	14899.2	18517.6	18609.5	17244.9	17761.3	17510.4	15097.8	14360.2	14857.3	14274.9	15905.9
ENSRNOG00000020369	24483	Igf2	insulin-like growth factor 2	10793.6	-1.09423	0.157651	-6.94082	3.9e-12	1.19e-09	6885.83	14701.3	7772.93	8157.65	4369.67	7072.4	7056.51	13334.8	14622.8	16817.5	12788.4	15943.1
ENSRNOG00000011946	24924	Ptn	pleiotrophin	9667.53	-0.337844	0.048734	-6.93242	4.14e-12	1.23e-09	8540.75	10794.3	8747.11	9231.66	7985.67	8275	8464.31	10511.8	9991.68	11531.6	10765.5	11170.9
ENSRNOG00000018268	291936	Hhip	Hedgehog-interacting protein	377.807	-0.722541	0.104285	-6.92854	4.25e-12	1.24e-09	284.855	470.759	283.025	291.273	226.522	259.289	364.166	501.422	449.933	458.086	485.647	458.707
ENSRNOG00000001216	294329	Trpm2	transient receptor potential cation channel, subfamily M, member 2	808.199	0.421015	0.0610158	6.9001	5.2e-12	1.49e-09	925.32	691.078	880.864	952.894	917.569	901.707	973.567	643.826	748.236	740.879	674.628	647.823
ENSRNOG00000012622	291848	Mmp15	matrix metallopeptidase 15	1682.16	-0.255611	0.0373699	-6.84004	7.92e-12	2.23e-09	1533.56	1830.77	1553.56	1513.42	1535.55	1503.49	1561.76	1815.15	1885.95	1820.72	1803.23	1828.79
ENSRNOG00000000443	103689965	LOC103689965	complement C4-like	349.756	0.778852	0.114003	6.83188	8.38e-12	2.32e-09	442.105	257.408	391.723	494.464	516.72	411.186	396.433	228.648	234.877	323.469	236.489	263.555
ENSRNOG00000005678	298941	Lamb1	laminin subunit beta 1	772.266	-0.411221	0.0607384	-6.77037	1.28e-11	3.5e-09	662.758	881.774	653.213	644.605	679.565	637.581	698.829	828.349	828.511	881.307	973.406	897.295
ENSRNOG00000057710	64033	Ccnd2	cyclin D2	587.775	-0.635699	0.0941731	-6.75032	1.48e-11	3.95e-09	460.115	715.435	530.159	439.412	366.401	455.691	508.91	732.076	678.864	630.473	782.315	753.446
ENSRNOG00000060179	25236	Gpc3	glypican 3	557.243	-0.522823	0.0776499	-6.73308	1.66e-11	4.38e-09	457.406	657.08	439.919	470.441	459.306	431.504	485.861	629.786	610.482	777.681	617.617	649.835
ENSRNOG00000010440	24611	Gnal	G protein subunit alpha L	2188.02	0.274918	0.0408885	6.72361	1.77e-11	4.6e-09	2395.77	1980.27	2314.45	2262.12	2522.01	2456.48	2423.78	2003.68	1927.58	1966.96	2014.38	1988.74
ENSRNOG00000000723	309607	RT1-CE5	RT1 class I, locus CE5	290.288	0.91417	0.136559	6.6943	2.17e-11	5.45e-09	379.26	201.317	430.69	391.367	297.505	323.144	453.594	262.745	190.28	195.631	187.924	170.003
ENSRNOG00000014776	84420	Adcy7	adenylate cyclase 7	569.624	0.578638	0.086423	6.69542	2.15e-11	5.45e-09	682.483	456.765	612.195	690.648	741.153	690.793	677.625	388.101	523.27	512.32	427.581	432.553
ENSRNOG00000007250	299138	Six4	SIX homeobox 4	66.3111	1.25141	0.187106	6.68827	2.26e-11	5.6e-09	93.4376	39.1846	71.7817	87.0817	103.344	104.49	100.491	45.128	40.6327	47.455	28.5054	34.2018
ENSRNOG00000001989	79559	Alcam	activated leukocyte cell adhesion molecule	5516.28	-0.309057	0.0463728	-6.66462	2.65e-11	6.48e-09	4927.48	6105.08	4669.91	4703.41	4950.07	5292.21	5021.8	6615.76	5987.87	5901.85	5883.72	6136.21
ENSRNOG00000046848	684050	PCOLCE2	procollagen C-endopeptidase enhancer 2	247.344	-1.10163	0.167983	-6.55803	5.45e-11	1.31e-08	157.12	337.568	144.589	194.182	97.0807	144.157	205.592	326.927	386.506	401.915	300.89	271.603
ENSRNOG00000046452	289211	Fcgr2b	Fc fragment of IgG receptor IIb	246.441	0.860155	0.13163	6.53464	6.38e-11	1.51e-08	317.783	175.1	384.545	280.263	271.408	312.502	340.195	125.356	207.128	174.325	181.59	187.104
ENSRNOG00000009761	25566	Tmod1	tropomodulin 1	636.419	0.547431	0.0841635	6.50438	7.8e-11	1.8e-08	755.936	516.901	769.089	732.687	758.899	795.283	723.721	522.482	464.799	638.221	455.031	503.974
ENSRNOG00000018780	307472	Sh3rf2	SH3 domain containing ring finger 2	60.4308	-1.25955	0.193602	-6.50586	7.73e-11	1.8e-08	35.6017	85.2599	39.9926	47.0441	27.1408	24.1874	39.6433	93.2645	93.1579	83.2883	78.1259	78.463
ENSRNOG00000002365	317218	Itm2a	integral membrane protein 2A	2146.72	-0.283988	0.0437888	-6.48539	8.85e-11	1.98e-08	1936.01	2357.43	1934	2046.92	1923.87	1799.55	1975.71	2272.44	2332.91	2317.55	2463.08	2401.17
ENSRNOG00000013552	246074	Scd	stearoyl-CoA desaturase	1350.29	-0.51673	0.0796731	-6.48562	8.84e-11	1.98e-08	1111	1589.58	1186.45	1171.1	993.772	1199.7	1003.99	1446.1	1518.28	1475.95	1638.53	1869.03
ENSRNOG00000020918	58919	Ccnd1	cyclin D1	1078.75	-0.389513	0.0602714	-6.46266	1.03e-10	2.27e-08	933.726	1223.77	964.951	910.854	862.243	999.425	931.158	1254.56	1199.16	1097.28	1315.47	1252.39
ENSRNOG00000049918	367455	Lrg1	leucine-rich alpha-2-glycoprotein 1	162.418	1.06642	0.1652	6.4553	1.08e-10	2.35e-08	219.893	104.944	255.338	172.161	196.249	254.452	221.265	78.2218	99.1042	120.09	84.4604	142.843
ENSRNOG00000016696	89805	Angpt2	angiopoietin 2	363.91	-0.599824	0.0929922	-6.45027	1.12e-10	2.4e-08	289.193	438.627	271.745	326.306	239.048	301.859	307.005	441.251	396.417	494.888	437.083	423.499
ENSRNOG00000011861	29416	Aadat	aminoadipate aminotransferase	270.961	0.602556	0.0935473	6.44119	1.19e-10	2.52e-08	326.7	215.221	306.61	329.309	302.725	346.364	348.493	200.569	225.958	211.126	188.98	249.472
ENSRNOG00000060614	554172	Pxdn	peroxidasin	465.326	-0.500903	0.077827	-6.43611	1.23e-10	2.57e-08	385.27	545.381	392.748	364.342	385.191	400.544	383.526	556.578	578.768	522.973	602.836	465.748
ENSRNOG00000010280	309962	Pde8b	phosphodiesterase 8B	1416.19	0.371476	0.0577812	6.42901	1.28e-10	2.66e-08	1597.79	1234.58	1544.33	1663.56	1729.71	1600.24	1451.13	1156.28	1189.25	1324.87	1231.01	1271.5
ENSRNOG00000033087	NA	NA	NA	122.591	1.3823	0.215763	6.40656	1.49e-10	3.04e-08	177.279	67.9037	233.803	149.14	156.582	180.922	165.949	87.2474	88.2027	81.3514	47.509	35.2078
ENSRNOG00000013123	499241	Scube2	signal peptide, CUB domain and EGF like domain containing 2	154.563	-0.811165	0.126751	-6.39966	1.56e-10	3.14e-08	112.112	197.014	124.08	104.098	100.212	114.165	118.008	207.589	164.513	171.419	233.322	208.229
ENSRNOG00000018215	29509	Slc22a6	solute carrier family 22 member 6	789.847	-0.706303	0.111292	-6.34636	2.2e-10	4.4e-08	600.282	979.412	755.759	581.545	491.667	562.116	610.323	1044.96	873.108	1144.73	1032.53	801.731
ENSRNOG00000013228	64458	Scrg1	stimulator of chondrogenesis 1	705.785	-0.493524	0.0782603	-6.30619	2.86e-10	5.63e-08	586.233	825.338	631.679	675.634	489.579	554.376	579.899	838.378	796.798	851.284	779.147	861.081
ENSRNOG00000001249	294337	Col6a1	collagen type VI alpha 1 chain	906.085	-0.567532	0.0902342	-6.28954	3.18e-10	6.2e-08	730.141	1082.03	819.337	801.752	565.782	778.835	685	1093.1	1164.47	1143.76	1000.86	1007.95
ENSRNOG00000019330	362248	Procr	protein C receptor	195.217	1.21486	0.193629	6.27418	3.51e-10	6.76e-08	272.886	117.547	189.709	265.249	411.288	300.892	197.295	145.412	94.149	100.721	127.746	119.706
ENSRNOG00000059507	311862	Lamc3	laminin subunit gamma 3	385.82	-0.506315	0.0809333	-6.25596	3.95e-10	7.51e-08	318.835	452.806	325.068	351.329	282.891	345.397	289.489	417.183	456.87	472.613	446.584	470.778
ENSRNOG00000017941	246294	Optn	optineurin	4581.72	0.192296	0.031286	6.1464	7.93e-10	1.49e-07	4886.78	4276.67	4746.82	5024.71	5008.53	4821.04	4832.8	4225.98	4244.63	4261.26	4229.36	4422.1
ENSRNOG00000002397	289353	Slc30a10	solute carrier family 30, member 10	1579.78	-0.303561	0.0494141	-6.14321	8.09e-10	1.5e-07	1414.17	1745.39	1481.78	1425.34	1341.38	1435.77	1386.6	1653.69	1795.77	1672.55	1719.83	1885.12
ENSRNOG00000029500	25217	Tapbp	TAP binding protein	516.971	0.617173	0.100709	6.12826	8.88e-10	1.63e-07	625.903	408.041	625.526	667.626	614.844	507.936	713.58	483.371	400.381	425.158	383.239	348.054
ENSRNOG00000030729	406161	C4b	complement C4B (Chido blood group)	141.707	1.06005	0.174211	6.08488	1.17e-09	2.12e-07	191.611	91.8037	173.302	189.177	198.337	212.849	184.388	52.1479	112.979	124.933	84.4604	84.4986
ENSRNOG00000018755	311569	Acss2	acyl-CoA synthetase short-chain family member 2	2158.32	-0.270286	0.0444946	-6.07459	1.24e-09	2.23e-07	1956.85	2359.8	1993.48	1977.86	1949.96	1958.21	1904.72	2203.25	2426.07	2303.02	2322.66	2544.01
ENSRNOG00000003537	289257	Spta1	spectrin, alpha, erythrocytic 1	169.242	0.894204	0.147798	6.05018	1.45e-09	2.57e-07	220.047	118.437	233.803	185.174	224.434	244.777	212.046	96.273	103.068	104.595	118.245	170.003
ENSRNOG00000009726	171571	Grip2	glutamate receptor interacting protein 2	1645.51	0.437628	0.0725387	6.03303	1.61e-09	2.8e-07	1893.01	1398.01	1553.56	1830.72	1898.81	2135.27	2046.7	1354.84	1446.92	1389.75	1365.09	1433.46
ENSRNOG00000034191	25256	Fmo1	flavin containing dimethylaniline monoxygenase 1	638.153	-0.470619	0.0779926	-6.03414	1.6e-09	2.8e-07	535.035	741.271	555.795	558.524	474.964	603.718	482.174	723.051	717.514	768.965	682.018	814.808
ENSRNOG00000003538	66015	Adamts4	ADAM metallopeptidase with thrombospondin type 1 motif, 4	1151.69	-0.528987	0.087733	-6.02951	1.64e-09	2.83e-07	942.663	1360.71	999.816	985.924	767.25	984.912	975.411	1346.82	1278.44	1161.19	1434.77	1582.34
ENSRNOG00000007329	257646	Frmd6	FERM domain containing 6	794.561	-0.372738	0.0620748	-6.00466	1.92e-09	3.27e-07	692.447	896.674	747.555	726.681	631.546	652.093	704.361	969.75	853.287	883.244	886.835	890.254
ENSRNOG00000002680	117036	Lamc1	laminin subunit gamma 1	1900.69	-0.270496	0.045161	-5.98959	2.1e-09	3.55e-07	1723.26	2078.12	1852.99	1667.56	1765.2	1694.09	1636.44	2125.03	2002.89	2016.35	2115.73	2130.57
ENSRNOG00000020254	63840	Per2	period circadian regulator 2	824.594	0.58026	0.097031	5.98015	2.23e-09	3.66e-07	988.125	661.064	967.002	1012.95	937.402	1186.15	837.12	606.721	578.768	674.054	793.928	651.847
ENSRNOG00000042821	25407	Cd59	CD59 molecule	7711.83	0.282541	0.04725	5.9797	2.24e-09	3.66e-07	8464.73	6958.93	8084.67	8512.98	9229.97	8218.89	8277.16	6411.18	6795.57	7154.08	7133.74	7300.08
ENSRNOG00000026124	25585	Id3	inhibitor of DNA binding 3, HLH protein	1527.94	-0.45078	0.0753733	-5.98063	2.22e-09	3.66e-07	1291.22	1764.67	1483.83	1398.31	1104.42	1324.5	1145.05	1701.83	1675.85	1764.55	1820.12	1860.98
ENSRNOG00000058940	498650	Rab11fip1	RAB11 family interacting protein 1	192.936	0.640649	0.107837	5.94091	2.83e-09	4.55e-07	235.186	150.686	229.701	205.192	277.671	246.712	216.655	149.424	144.692	164.64	147.806	146.867
ENSRNOG00000030124	25622	Ptpn11	protein tyrosine phosphatase, non-receptor type 11	10985.5	0.220605	0.0371346	5.94069	2.84e-09	4.55e-07	11823.4	10147.6	12135.2	11181.5	11424.2	12026	12350.3	10384.5	9844.02	9862.89	10144.8	10502
ENSRNOG00000012840	24791	Sparc	secreted protein acidic and cysteine rich	52288.8	-0.30371	0.0511421	-5.93855	2.88e-09	4.57e-07	46805.4	57772.2	44030.9	47374.4	48380.6	47916.3	46324.6	57082.9	60840.1	57167.8	51177.7	62592.4
ENSRNOG00000001785	303828	Etv5	ets variant 5	790.065	0.499396	0.084476	5.91168	3.39e-09	5.32e-07	925.636	654.495	899.322	850.798	1122.17	970.4	785.491	635.803	624.356	671.149	666.182	674.983
ENSRNOG00000046863	288979	C1ql2	complement C1q like 2	470.449	-0.491682	0.0833866	-5.89641	3.71e-09	5.79e-07	390.88	550.019	385.57	363.341	352.831	408.284	444.374	575.632	617.419	529.753	495.149	532.14
ENSRNOG00000011011	499194	Nmb	neuromedin B	70.6418	1.37977	0.234091	5.89415	3.77e-09	5.81e-07	102.084	39.1999	75.8835	152.143	126.309	84.1723	71.9112	43.1223	28.7402	39.7072	41.1745	43.2553
ENSRNOG00000042245	303602	Dcaf7	DDB1 and CUL4 associated factor 7	4965.47	-0.217766	0.0369939	-5.88654	3.94e-09	6.03e-07	4591.21	5339.72	4581.72	4764.47	4356.1	4527.89	4725.85	5171.67	5182.16	5515.43	5317.84	5511.52
ENSRNOG00000013481	84407	Cdh11	cadherin 11	2141.27	-0.24113	0.0410556	-5.87326	4.27e-09	6.47e-07	1962.36	2320.17	1935.03	2000.88	1860.19	1933.06	2082.66	2411.84	2280.39	2313.67	2320.55	2274.42
ENSRNOG00000043311	296468	Birc7	baculoviral IAP repeat-containing 7	99.6257	0.861888	0.1472	5.85522	4.76e-09	7.15e-07	128.624	70.628	146.64	137.129	114.827	121.905	122.618	65.1849	71.355	91.0361	60.178	65.3859
ENSRNOG00000020084	291654	Pcdhb5	protocadherin beta 5	311.53	0.541965	0.0928035	5.83992	5.22e-09	7.74e-07	369.328	253.733	352.756	347.326	401.893	386.031	358.634	281.799	277.492	209.189	260.772	239.413
ENSRNOG00000017416	291463	Ppic	peptidylprolyl isomerase C	154.85	-0.883295	0.151275	-5.83899	5.25e-09	7.74e-07	108.824	200.875	121.003	139.131	64.7204	114.165	105.101	214.609	188.298	209.189	191.092	201.187
ENSRNOG00000002045	25291	Anxa3	annexin A3	1832.45	0.330427	0.0566561	5.83215	5.47e-09	7.99e-07	2041.37	1623.53	2309.32	1951.83	1912.38	1914.68	2118.61	1591.51	1688.73	1611.53	1637.48	1588.37
ENSRNOG00000003736	85250	Col5a2	collagen type V alpha 2 chain	1630.36	-0.358649	0.0618881	-5.79512	6.83e-09	9.88e-07	1428.54	1832.18	1345.39	1503.41	1254.74	1576.05	1463.12	1876.32	1831.44	1860.43	1694.49	1898.2
ENSRNOG00000000805	24392	Gja1	gap junction protein, alpha 1	11194.1	-0.28204	0.0489015	-5.7675	8.05e-09	1.15e-06	10103.3	12284.9	10426.8	9393.81	9566.1	11115.6	10014.1	12113.4	12142.2	12406.1	11715.7	13047
ENSRNOG00000018570	294806	C1qtnf3	C1q and TNF related 3	55.5734	-1.46184	0.253964	-5.75607	8.61e-09	1.22e-06	29.5587	81.5881	30.7636	44.0413	12.5265	30.9599	29.502	68.1934	107.033	78.446	92.9065	61.3621
ENSRNOG00000048169	500377	Tuba8	tubulin, alpha 8	411.173	0.479349	0.0843059	5.68582	1.3e-08	1.84e-06	478.691	343.654	432.741	461.433	481.228	494.391	523.661	333.947	324.071	369.955	388.518	301.781
ENSRNOG00000015253	291960	Hsf4	heat shock transcription factor 4	421.605	0.578532	0.102378	5.65092	1.6e-08	2.23e-06	505.161	338.049	495.294	495.465	545.948	506.001	483.096	285.81	417.229	381.577	320.95	284.68
ENSRNOG00000008129	295631	Pla2r1	phospholipase A2 receptor 1	183.453	0.613892	0.108943	5.635	1.75e-08	2.39e-06	222.064	144.842	224.574	232.218	253.662	209.947	189.919	159.452	146.674	142.365	129.858	145.861
ENSRNOG00000009945	315926	Pls1	plastin 1	973.562	0.360201	0.0639202	5.63517	1.75e-08	2.39e-06	1094.19	852.933	1113.64	1063	1064.76	1083.6	1145.97	889.523	774.004	763.154	919.563	918.42
ENSRNOG00000025735	311956	Wdr86	WD repeat domain 86	39.809	-1.44733	0.256846	-5.635	1.75e-08	2.39e-06	21.3709	58.2471	23.5854	27.0253	16.702	17.415	22.1265	63.1792	84.2385	56.1712	45.3975	42.2493
ENSRNOG00000015177	315135	Sun2	Sad1 and UNC84 domain containing 2	1600.2	0.255304	0.0453576	5.6287	1.82e-08	2.45e-06	1741.45	1458.96	1796.59	1694.59	1696.3	1719.24	1800.55	1487.22	1381.51	1558.27	1425.27	1442.51
ENSRNOG00000018865	294809	Adamts12	ADAM metallopeptidase with thrombospondin type 1 motif, 12	223.391	-0.647319	0.115122	-5.62287	1.88e-08	2.52e-06	174.059	272.722	183.556	196.184	156.582	161.572	172.402	335.953	253.707	228.559	280.831	264.561
ENSRNOG00000001416	29461	Vgf	VGF nerve growth factor inducible	1657.9	0.432798	0.077216	5.60503	2.08e-08	2.77e-06	1904.95	1410.86	1746.35	1900.78	2107.59	2118.82	1651.19	1475.18	1374.58	1574.73	1349.26	1280.56
ENSRNOG00000023162	791259	Ca14	carbonic anhydrase 14	724.083	0.567188	0.101491	5.58854	2.29e-08	3.02e-06	864.631	583.534	1075.7	890.835	686.872	863.975	805.774	648.84	565.885	534.595	542.658	625.692
ENSRNOG00000029971	26202	ND5	NADH dehydrogenase subunit 5	202107	0.276771	0.0496366	5.57594	2.46e-08	3.22e-06	221434	182780	223131	228437	210128	215798	229674	203439	178928	175542	168245	187745
ENSRNOG00000016678	171100	Angptl2	angiopoietin-like 2	641.301	-0.656514	0.117882	-5.56924	2.56e-08	3.32e-06	497.932	784.67	593.737	621.583	374.752	484.716	414.872	757.147	722.469	865.811	759.088	818.832
ENSRNOG00000019244	313770	Mxra8	matrix remodeling associated 8	539.932	-0.469002	0.0844762	-5.55188	2.83e-08	3.61e-06	452.917	626.947	477.861	455.427	385.191	474.074	472.032	682.937	644.177	667.275	524.71	615.633
ENSRNOG00000047699	25554	Snai2	snail family transcriptional repressor 2	116.811	-0.769318	0.138555	-5.55243	2.82e-08	3.61e-06	86.437	147.185	94.3416	103.097	72.0276	88.0422	74.677	151.429	128.835	161.734	131.969	161.956
ENSRNOG00000017712	29131	Cartpt	CART prepropeptide	1978.21	0.562492	0.101741	5.52869	3.23e-08	4.09e-06	2358.96	1597.45	2238.56	1730.62	2676.5	2488.4	2660.71	1532.35	1639.18	1419.78	1554.07	1841.87
ENSRNOG00000043219	689008	Fbn2	fibrillin 2	48.3445	-1.49083	0.269944	-5.52274	3.34e-08	4.2e-06	25.3162	71.3729	33.8399	12.0113	15.6582	30.9599	34.1117	95.2702	76.3102	69.7298	61.2338	54.3206
ENSRNOG00000009949	295027	Pcdh18	protocadherin 18	450.885	-0.470071	0.0851539	-5.52025	3.39e-08	4.23e-06	377.904	523.866	349.679	348.327	387.279	358.942	445.296	518.47	498.494	507.478	499.372	595.514
ENSRNOG00000013282	309928	Mctp1	multiple C2 and transmembrane domain containing 1	597.708	0.422891	0.0766913	5.5142	3.5e-08	4.34e-06	684.629	510.786	676.799	638.599	695.223	785.608	626.918	558.584	483.628	485.203	542.658	483.855
ENSRNOG00000008816	113955	Gpnmb	glycoprotein nmb	408.791	0.818907	0.148688	5.50754	3.64e-08	4.47e-06	521.823	295.759	520.93	409.384	444.692	579.531	654.576	297.845	268.572	382.545	206.928	322.906
ENSRNOG00000023126	294807	Rxfp3	relaxin family peptide receptor 3	783	0.943586	0.171538	5.50072	3.78e-08	4.59e-06	1030.4	535.598	1029.55	1057.99	1327.81	1012	724.643	624.772	418.22	628.536	501.484	504.98
ENSRNOG00000039976	301242	Ptk7	protein tyrosine kinase 7	345.174	-0.502515	0.0913569	-5.50057	3.79e-08	4.59e-06	285.77	404.578	329.17	304.285	265.145	257.354	272.894	367.041	379.569	434.843	393.797	447.642
ENSRNOG00000017319	65037	Mertk	MER proto-oncogene, tyrosine kinase	1018.65	0.35868	0.0654112	5.48346	4.17e-08	5.01e-06	1144.57	892.736	1190.55	1165.09	987.509	1159.06	1220.65	876.486	904.821	978.154	856.218	848.004
ENSRNOG00000043007	494125	Rcn3	reticulocalbin 3	2124.69	0.853223	0.156136	5.46463	4.64e-08	5.47e-06	2735.37	1514.01	2956.38	2658.49	3442.71	2670.29	1948.98	1419.02	1207.09	1715.16	1528.73	1700.03
ENSRNOG00000003237	305025	Tp53bp2	tumor protein p53 binding protein, 2	1722.52	0.302249	0.0553136	5.46429	4.65e-08	5.47e-06	1902.64	1542.4	1968.87	1814.7	1970.84	2037.55	1721.26	1560.42	1597.56	1573.76	1421.05	1559.2
ENSRNOG00000013324	307618	Cdh5	cadherin 5	1354.18	-0.347701	0.0636248	-5.46488	4.63e-08	5.47e-06	1191.55	1516.81	1275.66	1215.14	1082.5	1122.3	1262.13	1596.53	1398.36	1400.41	1597.36	1591.39
ENSRNOG00000032703	313874	Rasgrp3	RAS guanyl releasing protein 3	1328.92	0.432086	0.0791789	5.45708	4.84e-08	5.65e-06	1526.38	1131.46	1818.13	1334.25	1422.81	1577.02	1479.71	1120.18	1054.47	1050.79	1204.62	1227.24
ENSRNOG00000030954	83720	Fat1	FAT atypical cadherin 1	5290.58	-0.213371	0.0391456	-5.4507	5.02e-08	5.82e-06	4899.93	5681.23	4897.56	5063.75	4789.31	4747.51	5001.51	5686.12	5387.3	5603.56	5627.18	6102.01
ENSRNOG00000058646	29344	Zfp36l1	zinc finger protein 36, C3H type-like 1	2231.81	-0.234608	0.043172	-5.43427	5.5e-08	6.34e-06	2050.66	2412.96	2132.94	2076.95	1920.73	2129.46	1993.23	2394.79	2314.08	2397.93	2425.07	2532.95
ENSRNOG00000016123	364681	Rnf144b	ring finger protein 144B	788.294	0.348457	0.0642477	5.42366	5.84e-08	6.68e-06	883.019	693.569	845.998	840.788	942.622	937.505	848.183	695.974	669.944	722.478	752.754	626.698
ENSRNOG00000001469	25043	Eln	elastin	1459.13	-0.857888	0.158403	-5.41587	6.1e-08	6.93e-06	1037.54	1880.71	977.256	1304.22	690.003	1113.59	1102.64	1969.59	2184.26	1666.73	1894.03	1688.97
ENSRNOG00000014034	296708	Olfml2a	olfactomedin-like 2A	1175.39	-0.314837	0.0582411	-5.40574	6.45e-08	7.28e-06	1047.6	1303.18	1138.25	1090.02	950.973	999.425	1059.31	1362.87	1288.35	1323.9	1338.7	1202.09
ENSRNOG00000048230	300308	LOC300308	similar to hypothetical protein 4930509O22	504.966	0.742379	0.137548	5.39722	6.77e-08	7.58e-06	632.159	377.773	540.413	705.662	788.128	528.254	598.338	278.791	435.067	437.748	424.414	312.846
ENSRNOG00000009345	50555	Ugt8	UDP glycosyltransferase 8	3197.49	-0.803524	0.149269	-5.38305	7.32e-08	8.15e-06	2329.31	4065.68	2654.9	2346.2	2008.42	2205.89	2431.15	3889.03	3601.45	3040.03	4627.38	5170.51
ENSRNOG00000017206	25285	Igfbp5	insulin-like growth factor binding protein 5	9030.55	-0.33367	0.0620223	-5.37984	7.46e-08	8.24e-06	7990.83	10070.3	9056.8	8276.76	7388.57	7512.62	7719.39	9945.2	9764.73	9154.94	11014.7	10471.8
ENSRNOG00000002916	29242	Ca4	carbonic anhydrase 4	336.745	-0.465528	0.086928	-5.35533	8.54e-08	9.37e-06	283.017	390.473	264.567	308.289	312.12	254.452	275.659	344.978	397.408	414.505	379.016	416.458
ENSRNOG00000026415	314981	Col14a1	collagen type XIV alpha 1 chain	181.377	-0.834166	0.155948	-5.34899	8.84e-08	9.64e-06	130.391	232.363	163.047	131.123	130.485	89.0097	138.291	284.808	175.414	216.937	230.155	254.502
ENSRNOG00000031090	368153	RT1-CE7	RT1 class I, locus CE7	317.934	0.871165	0.163068	5.34235	9.17e-08	9.93e-06	411.205	224.664	473.759	451.423	345.524	309.599	475.72	266.757	216.047	292.478	148.862	199.175
ENSRNOG00000010146	308690	Ndn	necdin, MAGE family member	12198.8	-0.172971	0.0323905	-5.34017	9.29e-08	9.93e-06	11468.8	12928.9	11546.6	11245.5	12146.6	11165.9	11239.3	12568.6	13123.4	12721.8	13018.5	13212
ENSRNOG00000039754	501854	Rab7b	Rab7b, member RAS oncogene family	213.705	-0.597484	0.111886	-5.34013	9.29e-08	9.93e-06	170.055	257.354	168.174	166.156	186.854	155.767	173.324	256.728	244.787	208.221	269.218	307.817
ENSRNOG00000024159	25441	Fcer1g	Fc fragment of IgE receptor Ig	754.236	0.371987	0.0696963	5.33727	9.44e-08	1e-05	850.902	657.57	950.595	898.843	738.022	826.243	840.808	616.749	643.186	672.118	677.795	678.001
ENSRNOG00000008947	83575	Cpz	carboxypeptidase Z	334.036	-0.655783	0.123115	-5.32661	1e-07	1.06e-05	259.475	408.596	327.119	267.251	200.425	276.704	225.875	371.052	385.515	473.581	363.18	449.654
ENSRNOG00000020497	361659	Plekha1	pleckstrin homology domain containing A1	2775.88	-0.205215	0.0387823	-5.29145	1.21e-07	1.27e-05	2578.34	2973.42	2492.88	2574.41	2557.5	2640.3	2626.6	2968.42	2996.91	2798.88	3131.37	2971.54
ENSRNOG00000008020	83630	Pax4	paired box 4	40.5013	-1.44514	0.273172	-5.29023	1.22e-07	1.27e-05	21.828	59.1746	26.6618	27.0253	29.2286	8.70748	17.5168	66.1877	44.5969	62.9505	72.8471	49.2909
ENSRNOG00000025274	294673	Hexb	hexosaminidase subunit beta	2451.52	0.213758	0.0405025	5.27765	1.31e-07	1.35e-05	2633.03	2270	2780	2715.55	2561.68	2612.24	2495.69	2281.47	2343.81	2212.95	2241.37	2270.4
ENSRNOG00000060694	57027	Adam17	ADAM metallopeptidase domain 17	1068.52	-0.311018	0.0589795	-5.27332	1.34e-07	1.38e-05	953.668	1183.38	1033.66	962.903	862.243	963.627	945.909	1187.37	1178.35	1086.62	1194.06	1270.5
ENSRNOG00000040287	25426	Cyp1b1	cytochrome P450, family 1, subfamily b, polypeptide 1	538.847	-0.672998	0.127777	-5.26697	1.39e-07	1.42e-05	415.293	662.401	406.079	475.446	288.11	481.814	425.014	695.974	527.234	798.019	642.955	647.823
ENSRNOG00000056457	60666	Gpd1	glycerol-3-phosphate dehydrogenase 1	1426.81	0.418546	0.0795201	5.26339	1.41e-07	1.44e-05	1632.17	1221.44	1741.22	1505.41	1388.36	1887.59	1638.28	1224.47	1100.06	1190.25	1239.46	1352.98
ENSRNOG00000007089	63865	Lgmn	legumain	3907.87	0.211559	0.0402277	5.25903	1.45e-07	1.46e-05	4194.17	3621.57	4263.83	4312.04	4358.19	3999.63	4037.17	3460.82	3510.27	3766.38	3727.87	3642.49
ENSRNOG00000020105	316624	Klhl30	kelch-like family member 30	29.5315	1.54745	0.294609	5.25256	1.5e-07	1.5e-05	44.0421	15.021	42.0436	66.0619	42.799	42.5699	26.7362	14.0398	18.8298	14.527	11.6133	16.095
ENSRNOG00000015086	25629	Plin1	perilipin 1	29.3054	-1.4731	0.280692	-5.2481	1.54e-07	1.53e-05	15.5632	43.0477	21.5345	16.015	15.6582	13.545	11.0633	39.1109	43.6058	30.991	41.1745	60.3562
ENSRNOG00000032042	499309	RGD1560108	similar to RIKEN cDNA 2700081O15	815.364	-0.306715	0.0584975	-5.24321	1.58e-07	1.56e-05	728.961	901.767	740.377	717.673	726.539	741.103	719.112	873.477	899.866	933.604	986.075	815.814
ENSRNOG00000043350	116653	Cap2	cyclase associated actin cytoskeleton regulatory protein 2	1643.57	0.249722	0.0477523	5.22953	1.7e-07	1.67e-05	1785.37	1501.77	1792.49	1715.61	1835.14	1860.5	1723.1	1509.28	1492.51	1474.01	1623.75	1409.32
ENSRNOG00000049959	298591	Igsf21	immunoglobin superfamily, member 21	431.398	-0.388267	0.0742808	-5.22702	1.72e-07	1.69e-05	373.602	489.195	390.697	359.337	359.094	355.072	403.809	537.524	495.521	479.392	490.926	442.612
ENSRNOG00000003510	246245	Fmo2	flavin containing dimethylaniline monoxygenase 2	97.8694	0.993967	0.19042	5.21987	1.79e-07	1.73e-05	130.224	65.5149	109.723	131.123	104.388	191.565	114.32	69.1962	58.4715	58.1082	84.4604	57.3384
ENSRNOG00000018358	290558	Nt5dc2	5'-nucleotidase domain containing 2	385.749	-0.505808	0.0968887	-5.22051	1.78e-07	1.73e-05	318.705	452.794	310.712	351.329	270.364	334.754	326.366	379.075	515.342	469.708	480.369	419.475
ENSRNOG00000026941	362364	Tril	TLR4 interactor with leucine-rich repeats	4200.35	-0.264621	0.0507659	-5.21258	1.86e-07	1.79e-05	3816.2	4584.5	3954.14	3773.54	3965.69	3585.55	3802.07	4474.69	4758.98	4091.78	4826.91	4770.15
ENSRNOG00000000775	24558	Mog	myelin oligodendrocyte glycoprotein	3073.51	-0.369918	0.0710739	-5.20469	1.94e-07	1.86e-05	2681.41	3465.61	2794.36	2647.48	2517.83	2616.11	2831.27	3677.43	3240.71	2916.06	3530.45	3963.39
ENSRNOG00000051563	171090	Giot1	gonadotropin inducible ovarian transcription factor 1	250.358	0.59413	0.114256	5.19997	1.99e-07	1.89e-05	301.253	199.463	316.865	284.267	337.173	333.787	234.172	192.546	170.459	202.41	220.653	211.247
ENSRNOG00000026870	304081	Clic6	chloride intracellular channel 6	221.109	0.726795	0.13991	5.19471	2.05e-07	1.94e-05	275.49	166.728	258.414	287.269	194.161	344.429	293.176	155.441	172.441	145.27	199.538	160.95
ENSRNOG00000014314	300051	Slc39a4	solute carrier family 39 member 4	62.199	0.977602	0.188466	5.18715	2.14e-07	2.01e-05	82.5287	41.8692	90.2398	83.0779	70.9837	89.9772	78.3647	31.0882	33.6954	55.2027	39.063	50.2968
ENSRNOG00000003105	303659	Kif19	kinesin family member 19	245.575	-0.504599	0.0973034	-5.18583	2.15e-07	2.01e-05	203.154	287.995	215.345	218.205	192.073	199.304	190.841	298.848	269.563	334.122	282.942	254.502
ENSRNOG00000054834	NA	NA	NA	8.45078	3.45848	0.667507	5.18119	2.2e-07	2.05e-05	15.485	1.41653	17.4327	8.00751	20.8776	14.5125	16.5949	2.00569	0.991042	0.968469	2.11151	1.00594
ENSRNOG00000001113	304301	Mmd2	monocyte to macrophage differentiation-associated 2	4859.52	-0.230009	0.0444084	-5.1794	2.23e-07	2.06e-05	4473.12	5245.91	4704.78	4633.35	4247.54	4490.15	4289.78	5100.47	5436.85	5088.34	5016.95	5586.97
ENSRNOG00000003018	304960	Olfml2b	olfactomedin-like 2B	580.259	-0.430711	0.083278	-5.17196	2.32e-07	2.13e-05	494.078	666.441	504.523	524.492	392.498	522.448	526.427	664.886	671.926	626.6	633.453	735.339
ENSRNOG00000000907	29624	Alox5ap	arachidonate 5-lipoxygenase activating protein	374.663	0.504666	0.0976179	5.16981	2.34e-07	2.14e-05	439.609	309.717	479.912	430.404	496.886	407.316	383.526	281.799	275.51	298.288	338.897	354.089
ENSRNOG00000037613	363630	Kdm6b	lysine demethylase 6B	1045.45	-0.305359	0.059123	-5.16481	2.41e-07	2.19e-05	934.99	1155.91	960.849	892.837	838.234	1016.84	966.191	1188.37	1090.15	1206.71	1167.66	1126.65
ENSRNOG00000019996	25027	Slc16a1	solute carrier family 16 member 1	2030.95	-0.40629	0.0787735	-5.15769	2.5e-07	2.26e-05	1746.62	2315.29	1647.9	1949.83	1517.8	1622.49	1995.07	2050.82	2220.92	2504.46	2386.01	2414.25
ENSRNOG00000004610	81682	Lum	lumican	486.138	-0.731564	0.142015	-5.1513	2.59e-07	2.32e-05	365.397	606.878	372.239	502.471	231.741	343.462	377.073	578.641	553.001	705.046	589.111	608.591
ENSRNOG00000008680	315714	Loxl1	lysyl oxidase-like 1	509.749	-0.410921	0.0798079	-5.14888	2.62e-07	2.34e-05	437.587	581.911	482.988	454.426	391.454	407.316	451.75	591.678	565.885	617.883	627.119	506.992
ENSRNOG00000002664	360468	Emp2	epithelial membrane protein 2	394.704	-0.510427	0.0992288	-5.14393	2.69e-07	2.39e-05	325.659	463.749	363.01	384.36	283.935	265.094	331.898	436.237	460.834	507.478	443.417	470.778
ENSRNOG00000049770	64348	Cryba4	crystallin, beta A4	101.58	-0.826124	0.160875	-5.13519	2.82e-07	2.49e-05	73.2991	129.86	66.6544	95.0892	65.7643	73.5298	65.4576	98.2787	140.728	146.239	117.189	146.867
ENSRNOG00000010833	680308	Mthfd2	methylenetetrahydrofolate dehydrogenase (NADP+ dependent) 2, methenyltetrahydrofolate cyclohydrolase	277.651	0.59087	0.115346	5.12259	3.01e-07	2.65e-05	333.924	221.378	336.348	313.294	434.253	299.924	285.801	240.683	221.002	230.496	197.426	217.282
ENSRNOG00000016827	252919	Slc38a3	solute carrier family 38, member 3	2234.91	-0.250811	0.0490824	-5.11	3.22e-07	2.82e-05	2041.11	2428.7	2149.35	1995.87	1973.97	1905.97	2180.38	2389.78	2356.7	2539.33	2324.77	2532.95
ENSRNOG00000013484	24421	Gsta1	glutathione S-transferase alpha 1	1348.5	0.334274	0.0656758	5.08976	3.59e-07	3.12e-05	1504.26	1192.73	1694.05	1511.42	1407.15	1448.34	1460.35	1122.18	1303.22	1251.26	1076.87	1210.14
ENSRNOG00000010196	316033	Glb1	galactosidase, beta 1	1188.5	0.387841	0.0762985	5.08321	3.71e-07	3.21e-05	1347.43	1029.58	1192.6	1345.26	1521.97	1252.91	1424.39	1119.17	1066.36	1096.31	938.567	927.473
ENSRNOG00000004033	361324	Sema6a	semaphorin 6A	1314.62	-0.286643	0.0564881	-5.0744	3.89e-07	3.35e-05	1184.08	1445.16	1117.74	1157.09	1102.34	1224.85	1318.37	1409	1438.99	1444.96	1397.82	1535.06
ENSRNOG00000014504	25663	Il1r1	interleukin 1 receptor type 1	610.775	-0.382662	0.0754655	-5.07069	3.96e-07	3.39e-05	530.217	691.332	544.515	540.507	455.131	587.271	523.661	707.005	670.935	742.816	618.673	717.232
ENSRNOG00000012658	114108	Pdlim3	PDZ and LIM domain 3	236.047	-0.505694	0.0997713	-5.06853	4.01e-07	3.41e-05	195.056	277.038	203.04	214.201	182.679	178.987	196.373	265.754	239.832	269.234	293.5	316.87
ENSRNOG00000029465	366909	Slc26a10	solute carrier family 26, member 10	168.378	0.811006	0.16022	5.06183	4.15e-07	3.52e-05	214.567	122.19	234.829	165.155	288.11	221.557	163.183	103.293	138.746	121.059	136.192	111.659
ENSRNOG00000012404	25357	Thrsp	thyroid hormone responsive	520.536	-0.656732	0.129889	-5.05608	4.28e-07	3.61e-05	404.265	636.808	519.904	378.355	456.175	398.609	268.284	633.797	653.096	551.059	685.185	660.9
ENSRNOG00000051620	312728	Tspan9	tetraspanin 9	1432.62	-0.249331	0.0493625	-5.05103	4.39e-07	3.68e-05	1309.11	1556.12	1351.55	1236.16	1283.97	1316.76	1357.09	1518.31	1693.69	1535.99	1486.5	1546.12
ENSRNOG00000007041	312382	Abcg2	ATP binding cassette subfamily G member 2	669.827	0.593685	0.117815	5.03913	4.68e-07	3.9e-05	805.599	534.055	741.402	815.765	831.971	795.283	843.573	688.954	442.996	465.834	642.955	429.535
ENSRNOG00000000967	65984	Aacs	acetoacetyl-CoA synthetase	1154.66	-0.28783	0.0571606	-5.03546	4.77e-07	3.94e-05	1039.91	1269.41	1084.93	981.921	1098.16	1014.9	1019.66	1344.81	1281.42	1131.17	1286.97	1302.69
ENSRNOG00000002419	24943	Plp1	proteolipid protein 1	88273.8	-0.582463	0.115657	-5.03612	4.75e-07	3.94e-05	70692.4	105855	79058.3	71938.5	63690.1	66413.9	72361.1	107479	96583	82918.4	116649	125646
ENSRNOG00000019648	367313	Col6a3	collagen type VI alpha 3 chain	660.305	-0.509078	0.101137	-5.03357	4.81e-07	3.96e-05	545.007	775.604	611.17	656.616	408.156	546.636	502.456	824.338	743.281	808.672	743.252	758.476
ENSRNOG00000012062	286898	Npc2	NPC intracellular cholesterol transporter 2	3588.55	0.303273	0.0603121	5.02839	4.95e-07	4.04e-05	3964.51	3212.59	4342.79	4422.15	3699.5	3742.28	3615.84	3115.84	3256.56	3137.84	3176.77	3375.92
ENSRNOG00000037871	261737	Sfxn5	sideroflexin 5	4976.76	-0.213794	0.0426499	-5.01276	5.37e-07	4.36e-05	4608.67	5344.85	4990.88	4519.24	4371.76	4525.95	4635.51	5449.45	5151.44	5246.2	5243.94	5633.24
ENSRNOG00000019208	113995	P2rx5	purinergic receptor P2X 5	80.5999	0.896215	0.178913	5.00924	5.46e-07	4.41e-05	104.914	56.2856	105.622	89.0835	123.178	101.587	105.101	69.1962	44.5969	73.6037	52.7878	41.2434
ENSRNOG00000012442	308797	Cemip	cell migration inducing hyaluronidase	366.11	-0.482811	0.096393	-5.00877	5.48e-07	4.41e-05	305.591	426.628	348.654	312.293	308.988	298.957	259.065	370.049	450.924	410.631	409.633	491.903
ENSRNOG00000026036	29190	Pdyn	prodynorphin	18742	0.788772	0.158278	4.98347	6.25e-07	5.01e-05	23741.6	13742.4	22816.3	23931.4	30540.7	23680.5	17739	14565.3	10436.7	13140.2	14615.9	15954.1
ENSRNOG00000010240	300870	Tent5a	terminal nucleotidyltransferase 5A	1065.97	0.574165	0.115324	4.9787	6.4e-07	5.08e-05	1275.35	856.583	1232.59	1157.09	1454.12	1457.05	1075.9	850.412	624.356	863.875	891.058	1053.21
ENSRNOG00000010263	84588	Cldn11	claudin 11	5312.31	-0.621004	0.124714	-4.97943	6.38e-07	5.08e-05	4186.17	6438.44	4839.11	3803.57	3460.46	4487.25	4340.48	6484.39	5907.6	5258.79	7644.72	6896.7
ENSRNOG00000017496	25275	Cnp	2',3'-cyclic nucleotide 3' phosphodiesterase	14207	-0.341233	0.0685976	-4.97441	6.54e-07	5.17e-05	12534.5	15879.4	14267.1	11927.2	11691.4	11758	13028.8	16566	14886.4	14099.9	15988.4	17856.4
ENSRNOG00000026306	679787	Clec5a	C-type lectin domain containing 5A	61.4853	1.05448	0.212518	4.96185	6.98e-07	5.49e-05	82.9822	39.9884	102.545	77.0723	57.4133	96.7497	81.1306	48.1365	24.776	45.5181	43.286	38.2256
ENSRNOG00000001736	117099	Bdh1	3-hydroxybutyrate dehydrogenase 1	741.573	-0.324831	0.0655296	-4.95702	7.16e-07	5.6e-05	658.359	824.788	641.933	699.656	673.301	626.938	649.966	762.161	786.887	782.523	912.173	880.194
ENSRNOG00000007081	497811	Xdh	xanthine dehydrogenase	271.757	0.441903	0.089507	4.93708	7.93e-07	6.18e-05	312.921	230.593	294.305	330.31	323.602	285.412	330.976	224.637	220.011	209.189	259.716	239.413
ENSRNOG00000028448	679532	Elovl1	ELOVL fatty acid elongase 1	1397.69	-0.377076	0.0765397	-4.92654	8.37e-07	6.49e-05	1216.04	1579.35	1431.53	1193.12	1116.95	1108.75	1229.87	1613.58	1463.77	1433.33	1621.64	1764.41
ENSRNOG00000031773	83686	Cngb1	cyclic nucleotide gated channel subunit beta 1	300.31	0.445047	0.0906712	4.90836	9.18e-07	7.08e-05	346.37	254.249	329.17	319.299	407.112	362.812	313.459	266.757	254.698	241.149	248.102	260.538
ENSRNOG00000007422	296603	Vav2	vav guanine nucleotide exchange factor 2	485.731	-0.370075	0.0754309	-4.90615	9.29e-07	7.13e-05	423.804	547.658	471.708	378.355	414.42	428.601	425.935	499.416	590.661	533.626	533.156	581.431
ENSRNOG00000032660	171447	Adgrl2	adhesion G protein-coupled receptor L2	1543.79	-0.293555	0.0598693	-4.90326	9.43e-07	7.2e-05	1386.93	1700.65	1293.1	1306.22	1422.81	1412.55	1499.99	1781.05	1692.7	1505	1784.23	1740.27
ENSRNOG00000018969	295228	Gpatch4	G patch domain containing 4	501.293	0.441632	0.0904595	4.8821	1.05e-06	7.9e-05	577.433	425.153	599.89	489.459	567.87	686.923	543.022	442.254	377.587	460.023	424.414	421.487
ENSRNOG00000013937	300889	Ankrd34c	ankyrin repeat domain 34C	277.543	0.396621	0.0812297	4.88271	1.05e-06	7.9e-05	315.561	239.524	303.534	327.307	339.26	316.372	291.332	236.671	231.904	246.96	239.656	242.431
ENSRNOG00000006623	295629	Cd302	CD302 molecule	891.143	0.298231	0.0610952	4.88142	1.05e-06	7.9e-05	983.127	799.159	909.576	1065	1027.18	938.472	975.411	787.232	837.43	852.253	744.308	774.571
ENSRNOG00000000572	84468	Chst3	carbohydrate sulfotransferase 3	252.551	-0.560598	0.114824	-4.88224	1.05e-06	7.9e-05	203.888	301.214	192.785	239.224	156.582	202.207	228.641	271.771	290.375	281.825	345.232	316.87
ENSRNOG00000009892	300474	Adamts15	ADAM metallopeptidase with thrombospondin type 1 motif, 15	162.035	-0.654809	0.134395	-4.87226	1.1e-06	8.24e-05	125.78	198.291	148.691	125.117	89.7735	113.197	152.12	216.614	203.163	200.473	192.148	179.057
ENSRNOG00000028137	291234	Mki67	marker of proliferation Ki-67	68.7829	-0.788891	0.162037	-4.86858	1.12e-06	8.35e-05	50.3943	87.1716	39.9927	60.0563	49.0623	50.3099	52.5505	84.2389	86.2206	92.973	93.9622	78.463
ENSRNOG00000012448	171131	Chrnb3	cholinergic receptor nicotinic beta 3 subunit	207.987	-0.861235	0.176974	-4.86645	1.14e-06	8.41e-05	147.718	268.256	202.014	164.154	98.1245	127.71	146.588	289.822	298.304	253.739	180.534	318.882
ENSRNOG00000018461	24629	Pdgfrb	platelet derived growth factor receptor beta	1491.72	-0.283626	0.0583122	-4.86393	1.15e-06	8.48e-05	1345.88	1637.57	1459.22	1363.28	1325.72	1325.47	1255.68	1770.02	1629.27	1736.46	1536.12	1515.95
ENSRNOG00000001480	114553	Ncf1	neutrophil cytosolic factor 1	179.937	0.57246	0.117855	4.85731	1.19e-06	8.73e-05	215.155	144.72	265.592	210.197	178.503	218.654	202.826	135.384	148.656	143.333	159.419	136.807
ENSRNOG00000002831	287631	Wfikkn2	WAP, follistatin/kazal, immunoglobulin, kunitz and netrin domain containing 2	205.824	0.710135	0.146311	4.85359	1.21e-06	8.85e-05	255.577	156.072	316.865	243.228	243.224	249.614	224.953	171.486	120.907	209.189	152.029	126.748
ENSRNOG00000007971	192645	Wbp2	WW domain binding protein 2	7187.41	0.176965	0.03649	4.84969	1.24e-06	8.99e-05	7627.81	6747	7319.68	7268.82	8044.12	7799.96	7706.48	6824.35	6669.71	6956.51	6566.8	6717.64
ENSRNOG00000019708	361704	Ctsf	cathepsin F	4483.49	0.297909	0.0615831	4.83751	1.31e-06	9.51e-05	4945.04	4021.94	5140.59	5119.8	5316.47	4874.25	4274.11	3937.17	3614.33	4225.43	4126.95	4205.82
ENSRNOG00000031689	100910806	Trim15	tripartite motif containing 15	144.158	0.681099	0.140864	4.83515	1.33e-06	9.54e-05	177.66	110.657	150.742	152.143	215.039	190.597	179.778	114.324	112.979	136.554	91.8507	97.5758
ENSRNOG00000017511	291130	Dcdc2	doublecortin domain containing 2	386.979	-0.537198	0.111095	-4.8355	1.33e-06	9.54e-05	315.745	458.213	373.265	333.313	248.443	303.794	319.913	523.485	377.587	495.856	423.358	470.778
ENSRNOG00000018207	83462	Dynlt1	dynein light chain Tctex-type 1	473.603	-0.34764	0.0719273	-4.83321	1.34e-06	9.59e-05	416.921	530.286	422.486	448.42	432.165	405.381	376.151	518.47	486.601	523.942	571.164	551.253
ENSRNOG00000010091	298425	Efcab14	EF-hand calcium binding domain 14	3971.1	0.215563	0.0446359	4.82935	1.37e-06	9.74e-05	4267.2	3675.01	4401.24	4414.14	4040.85	4145.73	4334.03	3688.46	3381.43	3813.83	3626.52	3864.81
ENSRNOG00000021118	361578	Nomo1	nodal modulator 1	4992.08	0.157574	0.0326468	4.82662	1.39e-06	9.83e-05	5264.71	4719.45	5250.32	5300.97	5455.31	5276.73	5040.24	4591.02	4614.29	4780.36	4814.24	4797.31
ENSRNOG00000021437	NA	NA	NA	431.999	-0.580949	0.120473	-4.82222	1.42e-06	0.000100065	346.01	517.989	370.188	351.329	226.522	376.356	405.653	491.394	543.091	538.469	468.755	548.235
ENSRNOG00000010906	81780	Ccl5	C-C motif chemokine ligand 5	95.5409	-0.856405	0.177661	-4.82044	1.43e-06	0.000100526	67.9674	123.114	64.6035	80.0751	54.2817	74.4973	66.3795	90.256	124.871	162.703	135.137	102.606
ENSRNOG00000012966	25287	Acadl	acyl-CoA dehydrogenase, long chain	1630.55	0.284704	0.0590791	4.81903	1.44e-06	0.000100754	1791.21	1469.88	1844.79	1896.78	1816.35	1758.91	1639.21	1372.89	1378.54	1613.47	1426.33	1558.19
ENSRNOG00000014371	192248	Cdh13	cadherin 13	8999.83	0.239744	0.0497571	4.81829	1.45e-06	0.000100754	9746.27	8253.38	9159.34	10412.8	10576.6	9614.99	8967.69	8379.76	8019.51	8606.79	8013.18	8247.67
ENSRNOG00000013661	314473	Kif26a	kinesin family member 26A	497.651	-0.360849	0.0750248	-4.80973	1.51e-06	0.000104715	435.586	559.715	423.512	437.41	425.902	402.479	488.627	539.53	601.562	512.32	541.602	603.562
ENSRNOG00000024799	84398	Cd93	CD93 molecule	428.739	-0.610525	0.126979	-4.80807	1.52e-06	0.000105145	339.221	518.257	348.654	383.36	277.671	265.094	421.326	584.658	574.804	417.41	499.372	515.039
ENSRNOG00000032487	24800	Sts	steroid sulfatase	771.473	0.321011	0.0670011	4.79113	1.66e-06	0.000113943	857.221	685.725	990.587	839.788	847.629	807.86	800.242	701.991	683.819	709.888	640.843	692.084
ENSRNOG00000018982	316077	Entpd3	ectonucleoside triphosphate diphosphohydrolase 3	322.103	0.392312	0.0819709	4.786	1.7e-06	0.000116408	365.618	278.587	343.527	378.355	365.357	363.779	377.073	265.754	299.295	259.55	255.493	312.846
ENSRNOG00000042320	363985	Slc41a1	solute carrier family 41 member 1	3508.24	-0.251486	0.0526625	-4.77543	1.79e-06	0.000122176	3203.29	3813.19	3308.11	3232.03	2925.99	3464.61	3085.73	3878	3666.85	4138.27	3629.69	3753.15
ENSRNOG00000015310	293135	Lrrc32	leucine rich repeat containing 32	375.971	-0.513613	0.107626	-4.77221	1.82e-06	0.000123632	309.586	442.356	320.967	352.33	218.17	333.787	322.678	440.249	397.408	457.117	460.309	456.695
ENSRNOG00000032297	140910	Msmo1	methylsterol monooxygenase 1	3580.86	-0.218075	0.0457259	-4.76918	1.85e-06	0.000124989	3310.56	3851.16	3340.93	3375.16	3237.07	3336.9	3262.74	4007.36	3638.11	3547.5	3948.53	4114.28
ENSRNOG00000056487	117520	Oxr1	oxidation resistance 1	8742.5	0.209441	0.0439342	4.76715	1.87e-06	0.000125732	9376.19	8108.81	9048.59	9683.08	10025.4	9229.92	8893.94	8655.55	7735.08	8087.69	8227.5	7838.26
ENSRNOG00000047739	60337	Npff	neuropeptide FF-amide peptide precursor	73.5597	-0.995637	0.209014	-4.76349	1.9e-06	0.000127514	49.1086	98.0108	45.1199	32.03	56.3694	68.6923	43.3311	97.2759	72.346	87.1622	125.635	107.635
ENSRNOG00000023257	312566	Adamts9	ADAM metallopeptidase with thrombospondin type 1 motif, 9	473.61	-0.489939	0.102895	-4.76153	1.92e-06	0.000128231	393.909	553.311	366.087	477.448	340.304	357.007	428.701	512.453	532.189	601.419	487.759	632.734
ENSRNOG00000010645	83781	Lgals3	galectin 3	222.367	0.728117	0.15296	4.76018	1.93e-06	0.000128571	277.312	167.422	384.545	225.211	225.478	235.102	316.225	157.446	149.647	171.419	159.419	199.175
ENSRNOG00000024382	304966	Fcgr3a	Fc fragment of IgG receptor IIIa	67.9898	0.746318	0.157768	4.73047	2.24e-06	0.000147345	85.1545	50.8251	78.9599	95.0892	77.247	83.2048	91.2719	49.1394	48.561	51.3289	52.7878	52.3087
ENSRNOG00000031709	312855	Ppfibp1	PPFIA binding protein 1	3682.77	-0.332771	0.0703434	-4.73066	2.24e-06	0.000147345	3259.95	4105.59	3305.03	3634.41	3042.9	3471.38	2846.02	4400.48	3569.73	4112.12	4301.15	4144.46
ENSRNOG00000019651	29501	Slc12a4	solute carrier family 12 member 4	1427.03	-0.373368	0.0789339	-4.73014	2.24e-06	0.000147345	1243.48	1610.59	1344.37	1443.35	1153.48	1133.91	1142.28	1556.41	1408.27	1638.65	1689.21	1760.39
ENSRNOG00000017676	56765	Plvap	plasmalemma vesicle associated protein	162.395	0.583767	0.123573	4.72406	2.31e-06	0.000151211	194.749	130.041	162.022	192.18	202.512	182.857	234.172	115.327	142.71	141.397	134.081	116.689
ENSRNOG00000039469	548106	Pcdhb19	protocadherin beta 19	276.069	0.498091	0.105466	4.72275	2.33e-06	0.00015158	323.129	229.009	342.501	280.263	334.041	286.379	372.463	219.623	206.137	209.189	257.604	252.49
ENSRNOG00000007600	302822	Igsf1	immunoglobulin superfamily, member 1	9662.87	-0.243398	0.0515475	-4.72182	2.34e-06	0.00015167	8849.62	10476.1	8866.06	9308.73	7995.06	8868.08	9210.16	9981.31	10965.9	10965	9628.49	10840
ENSRNOG00000059662	NA	NA	NA	260.734	-0.472278	0.100046	-4.72059	2.35e-06	0.000151987	218.463	303.005	266.618	213.2	192.074	215.752	204.67	309.879	264.608	309.91	317.782	312.846
ENSRNOG00000007628	362930	Ptp4a3	protein tyrosine phosphatase 4A3	1197.38	0.206983	0.0439519	4.70931	2.49e-06	0.000160013	1283.19	1111.57	1346.42	1290.21	1235.95	1286.77	1256.6	1080.06	1124.83	1126.33	1119.1	1107.54
ENSRNOG00000003611	363448	Dynlt3	dynein light chain Tctex-type 3	3270.71	0.214655	0.0456932	4.69775	2.63e-06	0.000168679	3513.68	3027.75	3416.81	3592.37	3777.79	3419.14	3362.31	3201.08	2909.7	2876.35	3118.7	3032.9
ENSRNOG00000022162	311876	Pbx3	PBX homeobox 3	1711.71	0.683964	0.145682	4.6949	2.67e-06	0.000170378	2110	1313.42	2760.52	2216.08	1666.03	1942.73	1964.65	1500.26	1206.1	1132.14	1417.88	1310.73
ENSRNOG00000013889	300888	Tmed3	transmembrane p24 trafficking protein 3	1690.92	0.400894	0.0855595	4.68557	2.79e-06	0.000177638	1924.57	1457.28	1966.82	1968.85	2251.64	1907.9	1527.65	1413.01	1292.32	1492.41	1501.28	1587.37
ENSRNOG00000012630	295342	Rhoc	ras homolog family member C	1079.25	-0.321543	0.0686755	-4.68206	2.84e-06	0.000180007	959.411	1199.08	1068.52	1031.97	796.479	958.79	941.299	1226.48	1176.37	1181.53	1189.84	1221.21
ENSRNOG00000000763	24747	RT1-M3-1	RT1 class Ib, locus M3, gene 1	737.59	0.325587	0.0696285	4.67606	2.92e-06	0.000184629	820.471	654.71	718.842	823.773	881.033	838.82	839.886	677.923	661.025	697.298	660.903	576.402
ENSRNOG00000010034	84431	Asah1	N-acylsphingosine amidohydrolase 1	3281.35	0.244222	0.0522651	4.67275	2.97e-06	0.000186194	3558.54	3004.17	3336.82	3686.46	3891.58	3508.14	3369.68	2851.09	2831.41	3071.98	3163.04	3103.31
ENSRNOG00000002052	64387	Ccdc80	coiled-coil domain containing 80	911.013	-0.285869	0.0611699	-4.67336	2.96e-06	0.000186194	821.103	1000.92	814.209	908.852	760.987	817.535	803.93	923.619	1040.59	1070.16	972.351	997.889
ENSRNOG00000023473	502091	Rnf122	ring finger protein 122	103.498	-0.603782	0.12941	-4.66565	3.08e-06	0.000192003	82.0871	124.909	77.9344	80.0751	85.598	77.3998	89.428	129.367	113.97	119.122	139.36	122.724
ENSRNOG00000014426	24914	Lox	lysyl oxidase	192.221	-0.767282	0.164513	-4.66397	3.1e-06	0.000192842	142.201	242.241	167.149	170.16	84.5541	129.645	159.495	261.742	283.438	224.685	250.214	191.128
ENSRNOG00000013917	310448	Igsf10	immunoglobulin superfamily, member 10	410.538	-0.424602	0.0910884	-4.66143	3.14e-06	0.000194506	350.388	470.687	318.916	402.377	301.681	346.364	382.604	410.163	511.377	475.518	484.592	471.784
ENSRNOG00000020552	25445	Fosl1	FOS like 1, AP-1 transcription factor subunit	38.4951	1.41128	0.303732	4.64645	3.38e-06	0.000208381	55.9259	21.0644	54.349	52.0488	74.1153	68.6923	30.424	15.0427	12.8835	19.3694	35.8957	22.1306
ENSRNOG00000027259	691221	Faxdc2	fatty acid hydroxylase domain containing 2	218.504	0.532098	0.114555	4.64493	3.4e-06	0.00020913	258.471	178.537	284.05	276.259	245.311	253.484	233.25	199.566	151.629	217.906	163.642	159.944
ENSRNOG00000060879	100910996	LOC100910996	uncharacterized LOC100910996	840.04	-0.333344	0.0718547	-4.63913	3.5e-06	0.000213476	743.201	936.88	716.791	778.73	641.985	746.908	831.588	877.489	938.516	1035.29	922.73	910.372
ENSRNOG00000054978	684681	H1f2	H1.2 linker histone, cluster member	1084.56	-0.420867	0.0907144	-4.63947	3.49e-06	0.000213476	927.307	1241.81	1039.81	895.84	796.479	815.6	1088.81	1394.96	1156.55	1132.14	1204.62	1320.79
ENSRNOG00000032788	312492	Dysf	dysferlin	412.824	0.373292	0.0805194	4.63605	3.55e-06	0.000215871	465.955	359.693	416.334	506.475	464.526	435.374	507.066	356.01	364.703	382.545	322.005	373.202
ENSRNOG00000033110	685899	Svep1	sushi, von Willebrand factor type A, EGF and pentraxin domain containing 1	156.384	-0.601415	0.129769	-4.63452	3.58e-06	0.000216676	124.093	188.675	135.36	107.1	103.344	135.45	139.213	201.572	168.477	174.325	226.987	172.015
ENSRNOG00000000599	309816	Lama4	laminin subunit alpha 4	729.548	-0.277029	0.0598137	-4.63152	3.63e-06	0.000219022	659.731	799.366	654.239	645.605	712.969	640.483	645.357	780.213	770.039	749.595	851.995	844.986
ENSRNOG00000018336	361674	Eps8l2	EPS8-like 2	147.686	0.55661	0.120224	4.62977	3.66e-06	0.000220074	175.796	119.576	175.352	189.177	170.152	165.442	178.856	103.293	99.1042	125.901	127.746	141.837
ENSRNOG00000026447	313705	Disp3	dispatched RND transporter family member 3	523.467	-0.347807	0.0752777	-4.62032	3.83e-06	0.000229498	460.664	586.269	498.37	468.439	402.937	462.464	471.11	586.664	547.055	662.433	564.829	570.366
ENSRNOG00000018509	171056	Cx3cr1	C-X3-C motif chemokine receptor 1	722.941	0.301712	0.0653659	4.61575	3.92e-06	0.000233751	798.41	647.471	873.686	774.726	771.426	770.128	802.086	622.766	655.079	661.464	583.833	714.215
ENSRNOG00000016250	307526	Ammecr1l	AMMECR1 like	1100.37	-0.216006	0.0468242	-4.61314	3.97e-06	0.000235847	1018.09	1182.65	1016.22	1039.97	995.86	1037.16	1001.23	1216.45	1148.62	1133.11	1168.72	1246.36
ENSRNOG00000032669	24648	Serpina1	serpin family A member 1	58.8024	1.06633	0.231449	4.6072	4.08e-06	0.00024093	79.6475	37.9573	111.774	75.0704	53.2378	89.0097	69.1454	46.1308	34.6865	48.4235	25.3381	35.2078
ENSRNOG00000047319	686779	Caprin2	caprin family member 2	3686.95	0.906329	0.196698	4.60771	4.07e-06	0.00024093	4808.47	2565.42	5224.68	5166.85	6162.01	4521.11	2967.72	2683.61	1936.49	2860.86	2762.91	2583.24
ENSRNOG00000031328	308362	Zfp110	zinc finger protein 110	1271.48	0.284985	0.0619183	4.60259	4.17e-06	0.00024544	1396.59	1146.38	1298.22	1531.44	1312.15	1442.54	1398.58	1054.99	1182.31	1234.8	1182.45	1077.36
ENSRNOG00000015970	499768	Tbc1d13	TBC1 domain family, member 13	723.762	-0.266524	0.0579538	-4.59891	4.25e-06	0.000248921	656.846	790.679	637.832	641.602	651.38	646.288	707.127	795.255	785.896	733.131	798.151	840.963
ENSRNOG00000007467	498012	Ace3	angiotensin I converting enzyme (peptidyl-dipeptidase A) 3	1189.11	0.29362	0.0638695	4.59719	4.28e-06	0.000250084	1309.8	1068.43	1228.49	1312.23	1440.55	1216.14	1351.56	1026.91	1194.2	1070.16	1061.03	989.841
ENSRNOG00000033883	312113	Stard8	StAR-related lipid transfer domain containing 8	400.288	-0.34485	0.0750655	-4.59398	4.35e-06	0.000252163	352.676	447.9	401.977	342.321	327.778	349.267	342.039	459.303	419.211	433.874	461.365	465.748
ENSRNOG00000010685	315870	Tbx18	T-box transcription factor 18	427.206	-0.588943	0.12818	-4.59466	4.33e-06	0.000252163	341.21	513.202	426.588	364.342	262.013	321.209	331.898	554.573	399.39	613.041	535.268	463.737
ENSRNOG00000047218	94272	Clic5	chloride intracellular channel 5	448.522	0.342242	0.0745987	4.58777	4.48e-06	0.000258275	501.307	395.736	488.115	519.487	474.964	463.431	560.538	387.098	415.247	366.081	393.797	416.458
ENSRNOG00000004882	83685	Capn6	calpain 6	80.6745	-0.782867	0.170652	-4.58751	4.49e-06	0.000258275	59.2479	102.101	53.3235	64.0601	48.0184	57.0823	73.755	114.324	107.032	120.09	86.5719	82.4868
ENSRNOG00000022839	309526	Ifit3	interferon-induced protein with tetratricopeptide repeats 3	84.5013	1.03477	0.225935	4.57995	4.65e-06	0.00026685	113.636	55.3666	64.6035	149.14	146.143	116.1	92.1938	48.1365	65.4088	67.7928	41.1745	54.3206
ENSRNOG00000004006	24908	Dnajb9	DnaJ heat shock protein family (Hsp40) member B9	2555.45	0.326691	0.0713803	4.57677	4.72e-06	0.000269046	2843.86	2267.04	2657.97	2875.7	3298.65	2938.29	2448.67	2206.26	2207.05	2365	2110.45	2446.44
ENSRNOG00000002903	303208	Specc1	sperm antigen with calponin homology and coiled-coil domains 1	3393.8	0.152239	0.0332624	4.57693	4.72e-06	0.000269046	3572.66	3214.94	3588.06	3428.22	3680.71	3525.56	3640.73	3300.36	3157.46	3193.04	3239.06	3184.79
ENSRNOG00000005809	362456	Arhgdib	Rho GDP dissociation inhibitor beta	1007.88	0.457052	0.0999325	4.57361	4.79e-06	0.000272185	1166.36	849.395	1384.36	1219.14	1231.78	1127.13	869.388	827.346	749.227	858.064	909.005	903.331
ENSRNOG00000021434	317398	Usp51	ubiquitin specific peptidase 51	148.302	0.676913	0.148055	4.57203	4.83e-06	0.000273302	182.47	114.133	168.174	226.212	185.81	201.239	130.915	119.338	103.068	107.5	135.137	105.623
ENSRNOG00000010725	24269	Cpa1	carboxypeptidase A1	14.6156	2.92301	0.641925	4.55351	5.28e-06	0.000297489	25.8429	3.38835	9.22907	29.0272	60.5449	19.3499	11.0633	7.01991	0	4.84235	1.05575	4.02374
ENSRNOG00000020440	83512	Fads2	fatty acid desaturase 2	2178.31	-0.231825	0.0509503	-4.55003	5.36e-06	0.000301408	2003.59	2353.04	2140.12	1946.83	1854.97	2097.53	1978.48	2207.26	2502.38	2279.78	2357.5	2418.27
ENSRNOG00000021355	298657	Ca6	carbonic anhydrase 6	324.189	0.374532	0.0823728	4.54679	5.45e-06	0.000305032	366.136	282.242	377.367	373.35	353.875	383.129	342.961	293.833	321.098	273.108	257.604	265.567
ENSRNOG00000007546	25612	Asns	asparagine synthetase (glutamine-hydrolyzing)	1841	0.290718	0.0639889	4.54325	5.54e-06	0.000309145	2025.96	1656.03	1833.51	2088.96	2352.9	1895.33	1959.12	1684.78	1599.54	1646.4	1740.94	1608.49
ENSRNOG00000013791	54410	Enpp3	ectonucleotide pyrophosphatase/phosphodiesterase 3	109.35	-0.839036	0.184815	-4.53987	5.63e-06	0.00031307	78.4101	140.289	85.1126	88.0826	68.8959	71.5948	78.3647	207.589	118.925	131.712	144.638	98.5817
ENSRNOG00000016752	171547	Crispld2	cysteine-rich secretory protein LCCL domain containing 2	497.448	-0.576726	0.127281	-4.53113	5.87e-06	0.000325197	399.298	595.597	435.817	439.412	304.812	363.779	452.672	559.587	554.983	798.019	535.268	530.128
ENSRNOG00000016313	503000	Ctnnbip1	catenin, beta-interacting protein 1	939.787	-0.281357	0.0621366	-4.52804	5.95e-06	0.000328873	848.54	1031.03	888.042	771.724	935.315	785.608	862.012	1077.05	1034.65	1001.4	1066.31	975.758
ENSRNOG00000010266	294706	Cd180	CD180 molecule	181.404	0.462398	0.102333	4.51855	6.23e-06	0.000342809	210.17	152.638	207.141	225.211	195.205	198.337	224.953	159.452	143.701	143.333	145.694	171.009
ENSRNOG00000019041	29630	Psme1	proteasome activator subunit 1	1844.76	0.193326	0.0428279	4.51401	6.36e-06	0.000349063	1968.33	1721.19	1960.66	2050.92	1923.87	1936.93	1969.26	1658.7	1704.59	1854.62	1684.98	1703.05
ENSRNOG00000001152	25051	Glp1r	glucagon-like peptide 1 receptor	377.218	0.510774	0.113454	4.50205	6.73e-06	0.000368071	443.428	311.008	455.301	352.33	553.255	406.349	449.906	334.95	272.536	340.901	278.719	327.935
ENSRNOG00000016454	298441	Nasp	nuclear autoantigenic sperm protein	553.24	-0.292153	0.0649451	-4.49847	6.84e-06	0.000373073	497.335	609.144	528.108	454.426	469.745	528.254	506.144	638.812	579.759	617.883	599.669	609.597
ENSRNOG00000001329	288529	Gjc3	gap junction protein, gamma 3	285.517	-0.55872	0.124255	-4.49655	6.91e-06	0.000375197	230.839	340.196	260.465	247.232	215.039	176.084	255.377	341.97	315.151	271.171	386.406	386.279
ENSRNOG00000012791	85265	Ajuba	ajuba LIM protein	156.78	-0.536353	0.119908	-4.47303	7.71e-06	0.00041756	127.976	185.584	121.003	133.125	123.178	152.865	109.711	217.617	177.397	178.198	183.701	171.009
ENSRNOG00000003220	100361558	LOC100361558	histone H3.3B-like	1683.66	-0.22072	0.0494086	-4.46724	7.92e-06	0.000427611	1555	1812.33	1652	1595.5	1489.61	1470.6	1567.3	1727.9	1760.09	1767.46	1934.14	1872.05
ENSRNOG00000003088	288093	Arhgap31	Rho GTPase activating protein 31	753.142	-0.224119	0.0501841	-4.46593	7.97e-06	0.000428812	694.701	811.582	708.588	699.656	668.082	694.663	702.517	808.292	804.726	810.609	802.374	831.909
ENSRNOG00000021719	303377	Slfn5	schlafen family member 5	1489.21	-0.229464	0.0514005	-4.46422	8.04e-06	0.000429422	1371.07	1607.34	1377.18	1419.33	1322.59	1388.36	1347.87	1523.32	1496.47	1757.77	1618.47	1640.68
ENSRNOG00000016408	310695	Kirrel1	kirre like nephrin family adhesion molecule 1	594.925	-0.323031	0.0723552	-4.46452	8.02e-06	0.000429422	528.501	661.35	555.795	511.48	471.833	544.701	558.694	635.803	753.192	650.811	628.174	638.769
ENSRNOG00000003778	498289	Opn3	opsin 3	601.335	0.848465	0.190227	4.46026	8.19e-06	0.000434593	773.309	429.361	815.235	754.708	970.807	823.34	502.456	419.189	320.106	523.942	433.915	449.654
ENSRNOG00000013656	116744	Lpar1	lysophosphatidic acid receptor 1	2301.47	-0.366281	0.0821122	-4.46073	8.17e-06	0.000434593	2010.65	2592.28	2261.12	1932.81	1722.4	1962.08	2174.85	2761.83	2332.91	2251.69	2724.9	2890.05
ENSRNOG00000020212	302999	Prr35	proline rich 35	73.8678	0.774461	0.173867	4.45432	8.42e-06	0.000445356	93.243	54.4926	94.3416	82.077	91.8613	91.9122	106.023	67.1906	41.6238	68.7613	49.6205	45.2671
ENSRNOG00000011719	85382	Ngb	neuroglobin	348.167	-0.459203	0.103124	-4.45294	8.47e-06	0.000446782	293.166	403.169	274.821	258.242	304.812	296.054	331.898	387.098	499.485	368.987	357.901	402.375
ENSRNOG00000012087	361151	Ufsp2	UFM1-specific peptidase 2	2241.92	0.212306	0.0476985	4.451	8.55e-06	0.000449392	2406.91	2076.93	2383.15	2504.35	2558.55	2388.75	2199.74	2122.02	2155.52	2045.41	2084.06	1977.67
ENSRNOG00000025946	303824	Igf2bp2	insulin-like growth factor 2 mRNA binding protein 2	40.3004	-1.06116	0.238497	-4.44937	8.61e-06	0.000451362	26.1645	54.4363	29.7381	25.0235	34.448	22.2524	19.3607	52.1479	41.6238	44.5496	65.4568	68.4037
ENSRNOG00000010853	25302	Chrna7	cholinergic receptor nicotinic alpha 7 subunit	1125.09	0.274779	0.0618202	4.44482	8.8e-06	0.000459567	1232.22	1017.95	1215.16	1254.18	1361.22	1191.96	1138.59	1089.09	959.328	1031.42	939.622	1070.32
ENSRNOG00000015113	361300	Mocos	molybdenum cofactor sulfurase	42.5033	1.32094	0.297758	4.43628	9.15e-06	0.00047664	60.7285	24.2782	50.2472	81.076	70.9837	57.0823	44.253	10.0284	38.6506	18.4009	21.1151	33.1959
ENSRNOG00000004273	293618	Ifitm1	interferon induced transmembrane protein 1	195.568	-0.53237	0.120233	-4.42782	9.52e-06	0.000494153	159.959	231.177	204.065	150.141	137.792	153.832	153.964	235.668	214.065	272.14	222.764	211.247
ENSRNOG00000018237	24426	Gstp1	glutathione S-transferase pi 1	3407.22	0.205899	0.0465245	4.4256	9.62e-06	0.000494552	3650.26	3164.18	3908	3703.47	3627.48	3389.14	3623.22	3073.72	3093.04	3420.63	3084.92	3148.58
ENSRNOG00000006857	NA	NA	NA	1766.49	-0.241286	0.0545124	-4.42627	9.59e-06	0.000494552	1619.11	1913.89	1613.04	1675.57	1591.91	1707.63	1507.37	1911.42	1749.19	1855.59	1967.93	2085.31
ENSRNOG00000016043	25293	Aqp4	aquaporin 4	40818.8	-0.265464	0.0599728	-4.42641	9.58e-06	0.000494552	37074.1	44563.4	40023.4	36403.1	35669.3	38726	34548.7	41248	43727.7	46547.5	40935.9	50358.2
ENSRNOG00000018167	100361931	Tmem221	transmembrane protein 221	17.8446	1.79467	0.405597	4.42476	9.65e-06	0.000494915	27.7368	7.95244	19.4836	22.0206	36.5357	34.8299	25.8143	2.00569	12.8835	13.5586	5.27878	6.03562
ENSRNOG00000061403	NA	NA	NA	108.47	0.763815	0.172915	4.41728	1e-05	0.000507588	136.501	80.4381	175.352	132.124	115.871	158.669	100.491	77.219	72.346	66.8244	100.297	85.5046
ENSRNOG00000004147	303638	Abca8a	ATP-binding cassette, subfamily A (ABC1), member 8a	3011.96	0.235162	0.0532345	4.41749	9.99e-06	0.000507588	3256.79	2767.12	3527.56	3187.99	2951.04	3243.05	3374.29	2856.1	2905.73	2591.62	2639.39	2842.78
ENSRNOG00000014259	298506	Mycl	MYCL proto-oncogene, bHLH transcription factor	241.548	-0.377308	0.0854152	-4.41734	9.99e-06	0.000507588	210.117	272.98	216.37	194.182	202.512	226.394	211.124	273.776	286.411	272.14	264.995	267.579
ENSRNOG00000010461	294744	Gpx8	glutathione peroxidase 8	407.608	-0.340802	0.0771715	-4.41617	1e-05	0.000508619	359.534	455.683	340.45	374.351	327.778	372.486	382.604	420.192	425.157	498.762	464.532	469.772
ENSRNOG00000059956	360551	Bcl6b	BCL6B, transcription repressor	157.808	-0.66034	0.149601	-4.41401	1.01e-05	0.00051212	122.269	193.347	129.207	115.108	137.792	90.9447	138.291	218.62	181.361	145.27	234.378	187.104
ENSRNOG00000001653	304023	St3gal6	ST3 beta-galactoside alpha-2,3-sialyltransferase 6	470.288	0.309018	0.0700667	4.41034	1.03e-05	0.000519286	520.414	420.163	531.184	500.469	539.685	489.554	541.178	414.175	376.596	418.379	434.971	456.695
ENSRNOG00000019211	310743	Olfml3	olfactomedin-like 3	463.762	-0.482385	0.109405	-4.40917	1.04e-05	0.000520502	386.885	540.639	439.919	398.374	293.33	367.649	435.155	531.507	493.539	650.811	496.205	531.134
ENSRNOG00000011977	310207	Sema5a	semaphorin 5A	2176.07	-0.199225	0.0452116	-4.40649	1.05e-05	0.000525354	2025.87	2326.27	1989.38	1921.8	2025.12	2056.9	2136.13	2265.42	2455.8	2236.2	2245.59	2428.33
ENSRNOG00000038176	365797	Ufm1	ubiquitin-fold modifier 1	1063.02	0.238174	0.0540751	4.4045	1.06e-05	0.000526992	1150.83	975.21	1175.17	1205.13	1182.71	1148.42	1042.71	991.813	913.74	994.618	963.905	1011.97
ENSRNOG00000028627	289094	Hmcn1	hemicentin 1	314.195	-0.495064	0.112397	-4.40459	1.06e-05	0.000526992	260.874	367.516	331.221	254.238	224.434	261.224	233.25	441.251	345.874	354.46	360.013	335.983
ENSRNOG00000008586	299699	Aldh1l2	aldehyde dehydrogenase 1 family, member L2	164.968	0.622469	0.141536	4.39797	1.09e-05	0.000541447	200.154	129.781	204.065	207.194	247.399	197.369	144.744	120.341	111.988	153.987	128.802	133.79
ENSRNOG00000020889	84595	Nucb1	nucleobindin 1	17465.3	0.213635	0.048657	4.39063	1.13e-05	0.000558356	18756.5	16174.1	18676.6	18052.9	21128.1	18770.4	17154.5	15883	16181.7	16549.2	16074.9	16181.5
ENSRNOG00000008301	304983	Tagln2	transgelin 2	1856.25	-0.314032	0.0715447	-4.38932	1.14e-05	0.000560036	1654.73	2057.76	1715.58	1732.62	1375.83	1638.94	1810.69	1984.63	1857.21	2083.18	2132.63	2231.17
ENSRNOG00000020695	308582	Tead2	TEA domain transcription factor 2	38.7242	-1.00832	0.22986	-4.38667	1.15e-05	0.000565198	25.6727	51.7757	17.4327	29.0272	26.0969	29.9924	25.8143	56.1593	42.6148	40.6757	58.0665	61.3621
ENSRNOG00000013679	306790	Sema4d	semaphorin 4D	2068.99	-0.267524	0.0610218	-4.38407	1.16e-05	0.000570276	1877.61	2260.37	2037.57	1857.74	1737.01	1874.04	1881.68	2242.36	2207.05	2050.25	2235.03	2567.15
ENSRNOG00000018456	498750	LOC498750	similar to cDNA sequence BC005537	2461.05	0.154105	0.0351582	4.38319	1.17e-05	0.000570878	2592.19	2329.91	2490.82	2637.47	2592.99	2589.99	2649.65	2348.66	2247.68	2358.22	2329	2365.96
ENSRNOG00000011659	365298	Alpk3	alpha-kinase 3	92.9071	0.662163	0.151097	4.38237	1.17e-05	0.00057132	113.883	71.9316	101.52	119.112	112.739	118.035	118.008	66.1877	71.355	93.9415	72.8471	55.3265
ENSRNOG00000014642	298676	Morn1	MORN repeat containing 1	399.087	0.433899	0.0990508	4.38057	1.18e-05	0.000574361	458.69	339.484	404.028	421.395	528.202	497.294	442.53	300.853	340.918	327.343	319.894	408.41
ENSRNOG00000027552	297602	Tapbpl	TAP binding protein-like	510.825	0.360519	0.0823388	4.37849	1.2e-05	0.000576455	574.1	447.549	481.963	540.507	578.308	611.458	658.264	430.22	455.879	450.338	468.755	432.553
ENSRNOG00000003183	64507	Fmod	fibromodulin	1323.22	-0.633162	0.144589	-4.37906	1.19e-05	0.000576455	1037.4	1609.04	1149.53	1179.11	795.435	952.017	1110.93	1664.72	1486.56	1988.27	1631.14	1274.52
ENSRNOG00000019322	25496	Notch1	notch receptor 1	2048.26	-0.187278	0.0428634	-4.36918	1.25e-05	0.00059979	1915.34	2181.18	1892.98	1841.73	1861.23	1993.04	1987.7	2140.07	2179.3	2206.17	2078.78	2301.58
ENSRNOG00000011989	361414	Vat1l	vesicle amine transport 1-like	16001.9	0.247907	0.0567602	4.36762	1.26e-05	0.000600739	17373.7	14630.1	16544.7	18682.5	19158.3	16790.9	15692.3	15088.8	13530.7	15073.2	14306.5	15151.4
ENSRNOG00000047768	25473	Lamb2	laminin subunit beta 2	2906.53	-0.260626	0.0596732	-4.36756	1.26e-05	0.000600739	2644.59	3168.46	2867.16	2751.58	2277.74	2632.56	2693.9	3328.44	3007.81	3318.94	3189.44	2997.69
ENSRNOG00000030880	302489	Hs6st2	heparan sulfate 6-O-sulfotransferase 2	1124.56	0.310987	0.0712474	4.36489	1.27e-05	0.000606331	1245.3	1003.81	1114.67	1302.22	1304.85	1190.99	1313.76	933.648	1166.46	953.942	947.013	1018.01
ENSRNOG00000030183	300901	Plod2	procollagen lysine, 2-oxoglutarate 5-dioxygenase 2	601.131	-0.467809	0.107215	-4.36326	1.28e-05	0.000609093	504.538	697.723	589.635	460.432	481.228	515.676	475.72	589.672	568.858	741.847	743.252	844.986
ENSRNOG00000020410	25085	Th	tyrosine hydroxylase	1534.16	1.27782	0.293029	4.36072	1.3e-05	0.000614423	2172.41	895.901	2322.65	1672.57	3664.01	1723.11	1479.71	612.738	787.878	906.487	929.065	1243.34
ENSRNOG00000009411	84031	Chn2	chimerin 2	1393.87	-0.337243	0.0773526	-4.35981	1.3e-05	0.000615203	1231.4	1556.34	1356.67	1144.07	1082.5	1168.74	1405.03	1523.32	1552.96	1381.04	1678.65	1645.71
ENSRNOG00000008445	500666	Dact1	dishevelled-binding antagonist of beta-catenin 1	222.484	-0.429361	0.0986077	-4.35423	1.34e-05	0.000629267	189.564	255.405	189.709	207.194	181.635	167.377	201.905	284.808	245.778	227.59	251.27	267.579
ENSRNOG00000034234	26195	COX1	cytochrome c oxidase subunit 1	847319	0.233461	0.053644	4.35205	1.35e-05	0.000632871	915728	778910	906796	923356	952005	908136	888346	803854	815879	841694	670923	762199
ENSRNOG00000047647	25704	Il2ra	interleukin 2 receptor subunit alpha	52.1837	-0.918214	0.211	-4.35172	1.35e-05	0.000632871	36.0604	68.3071	48.1963	35.0329	19.8337	34.8299	42.4091	80.2275	62.4356	66.8244	69.6799	62.368
ENSRNOG00000043094	690163	Oxct1	3-oxoacid CoA transferase 1	4678.99	-0.189817	0.0436534	-4.34829	1.37e-05	0.000641026	4371.39	4986.58	4130.52	4763.47	4114.97	4329.55	4518.42	4999.18	4964.13	5106.74	4938.82	4924.06
ENSRNOG00000061998	NA	NA	NA	24.854	1.31523	0.302585	4.34664	1.38e-05	0.00064401	35.4667	14.2412	45.1199	43.0404	27.1408	25.1549	36.8775	21.0597	9.91042	15.4955	12.6691	12.0712
ENSRNOG00000013729	312246	RGD1306271	similar to KIAA1549 protein	1044.09	-0.26405	0.0607656	-4.34539	1.39e-05	0.000645847	948.725	1139.44	963.925	861.808	941.578	991.685	984.63	1132.21	1070.33	1138.92	1084.26	1271.5
ENSRNOG00000014936	114709	Ifitm2	interferon induced transmembrane protein 2	600.806	-0.51468	0.118496	-4.34344	1.4e-05	0.00064977	494.617	706.995	539.388	513.482	348.655	514.709	556.851	664.886	611.473	849.347	766.478	642.793
ENSRNOG00000056550	500464	Epb41l4b	erythrocyte membrane protein band 4.1 like 4B	2391.43	0.169772	0.0391186	4.33994	1.43e-05	0.000658345	2531.76	2251.11	2577.99	2404.26	2571.07	2521.3	2584.19	2191.21	2199.12	2201.33	2352.22	2311.64
[truncated: 929 more rows]

## Sheet: Aged DH
ensembl_gene_id	entrezgene_ID	external_gene_name	description	baseMean	log2FoldChange	lfcSE	stat	pvalue	padj	mean.control	mean.dehydrated	Sample_A1_S52	Sample_A2_S53	Sample_A4_S54	Sample_A5_S55	Sample_A6_S56	Sample_B1_S57	Sample_B2_S58	Sample_B3_S59	Sample_B5_S60	Sample_B6_S61
[truncated: 32,402 more rows]

[truncated: 1 more sheets: Aged DH DEGs]
