# Supplementary material for: Ageing restructures the transcriptome of the hypothalamic supraoptic nucleus and alters the response to dehydration
Source: NPJ Aging. 2023 Jun 1;9(1):12. doi: 10.1038/s41514-023-00108-2 (PMC10234251; doi:10.1038/s41514-023-00108-2)
Supplement: Supplementary file 4 — Supplementary Data set 2 [file 41514_2023_108_MOESM4_ESM.zip › Metadata/DocumentIdentifier]

B474450F-B511-4006-9191-5DF1B927CBFD
