# Supplementary material for: Ageing restructures the transcriptome of the hypothalamic supraoptic nucleus and alters the response to dehydration
Source: NPJ Aging. 2023 Jun 1;9(1):12. doi: 10.1038/s41514-023-00108-2 (PMC10234251; doi:10.1038/s41514-023-00108-2)
Supplement: Supplementary file 5 — Supplementary Data set 3 [file 41514_2023_108_MOESM5_ESM.zip]

Archive with 43 entries (43 files):
- Index/Document.iwa
- Index/ViewState.iwa
- Index/CalculationEngine-905087.iwa
- Index/Tables/Tile-905022.iwa
- Index/Tables/DataList-905023.iwa
- Index/Tables/DataList-905024.iwa
- Index/Tables/DataList-905025.iwa
- Index/Tables/DataList-905026.iwa
- Index/Tables/DataList-905027.iwa
- Index/Tables/DataList-905028.iwa
- Index/Tables/DataList-905029.iwa
- Index/Tables/DataList-905030.iwa
- Index/Tables/DataList-905031.iwa
- Index/Tables/DataList-905032.iwa
- Index/Tables/DataList-905033.iwa
- Index/Tables/Tile-905074.iwa
- Index/Tables/DataList-905075.iwa
- Index/Tables/DataList-905076.iwa
- Index/Tables/DataList-905077.iwa
- Index/Tables/DataList-905078.iwa
- Index/Tables/DataList-905079.iwa
- Index/Tables/DataList-905080.iwa
- Index/Tables/DataList-905081.iwa
- Index/Tables/DataList-905082.iwa
- Index/Tables/DataList-905083.iwa
- Index/Tables/DataList-905084.iwa
- Index/Tables/DataList-905085.iwa
- Index/Tables/HeaderStorageBucket-905112.iwa
- Index/Tables/HeaderStorageBucket-905113.iwa
- Index/Tables/DataList-905114.iwa
- Index/Tables/HeaderStorageBucket-905123.iwa
- Index/Tables/HeaderStorageBucket-905124.iwa
- Index/Tables/DataList-905125.iwa
- Index/DocumentStylesheet.iwa
- Index/AnnotationAuthorStorage-905086.iwa
- Index/DocumentMetadata.iwa
- Index/Metadata.iwa
- Metadata/Properties.plist
- Metadata/DocumentIdentifier
- Metadata/BuildVersionHistory.plist
- preview.jpg
- preview-micro.jpg
- preview-web.jpg
