# Supplementary material for: Ageing restructures the transcriptome of the hypothalamic supraoptic nucleus and alters the response to dehydration
Source: NPJ Aging. 2023 Jun 1;9(1):12. doi: 10.1038/s41514-023-00108-2 (PMC10234251; doi:10.1038/s41514-023-00108-2)
Supplement: Supplementary file 5 — Supplementary Data set 3 [file 41514_2023_108_MOESM5_ESM.zip › Metadata/DocumentIdentifier]

39585530-42EB-4AC9-B6A3-3E6DEA17635B
