# Supplementary material for: Ageing restructures the transcriptome of the hypothalamic supraoptic nucleus and alters the response to dehydration
Source: NPJ Aging. 2023 Jun 1;9(1):12. doi: 10.1038/s41514-023-00108-2 (PMC10234251; doi:10.1038/s41514-023-00108-2)
Supplement: Supplementary file 11 — Supplementary Data set 9 [file 41514_2023_108_MOESM11_ESM.zip › Metadata/DocumentIdentifier]

C49CB2D4-70A1-4BA1-9684-8766F36090D0
