# Supplementary material for: Ageing restructures the transcriptome of the hypothalamic supraoptic nucleus and alters the response to dehydration
Source: NPJ Aging. 2023 Jun 1;9(1):12. doi: 10.1038/s41514-023-00108-2 (PMC10234251; doi:10.1038/s41514-023-00108-2)
Supplement: Supplementary file 12 — Supplementary Data set 10 [file 41514_2023_108_MOESM12_ESM.zip › Metadata/DocumentIdentifier]

42138D73-775C-4236-AEEB-00FC6C9D5A7E
