# Supplementary material for: Ageing restructures the transcriptome of the hypothalamic supraoptic nucleus and alters the response to dehydration
Source: NPJ Aging. 2023 Jun 1;9(1):12. doi: 10.1038/s41514-023-00108-2 (PMC10234251; doi:10.1038/s41514-023-00108-2)
Supplement: Supplementary file 14 — Supplementary Data set 12 [file 41514_2023_108_MOESM14_ESM.zip › Metadata/DocumentIdentifier]

899188D6-C37A-45F3-B3CB-8B44CB51A866
