# Supplementary material for: Ageing restructures the transcriptome of the hypothalamic supraoptic nucleus and alters the response to dehydration
Source: NPJ Aging. 2023 Jun 1;9(1):12. doi: 10.1038/s41514-023-00108-2 (PMC10234251; doi:10.1038/s41514-023-00108-2)
Supplement: Supplementary file 15 — Supplementary Data set 13 [file 41514_2023_108_MOESM15_ESM.zip › Metadata/DocumentIdentifier]

9061FFFC-B60A-4DC4-A2FE-9A35E9E4E866
