# Supplementary material for: Ageing restructures the transcriptome of the hypothalamic supraoptic nucleus and alters the response to dehydration
Source: NPJ Aging. 2023 Jun 1;9(1):12. doi: 10.1038/s41514-023-00108-2 (PMC10234251; doi:10.1038/s41514-023-00108-2)
Supplement: Supplementary file 18 — Supplementary Data set 16 [file 41514_2023_108_MOESM18_ESM.zip › Metadata/DocumentIdentifier]

18E34DA6-C44C-4280-9A13-8CC7570D6FA8
